# Supplementary material for: Aqua{6,6′-dimeth­oxy-2,2′-[propane-1,3-diylbis(nitrilo­methyl­idyne)]diphenolato}copper(II)
Source: Acta Crystallogr Sect E Struct Rep Online. 2009 Oct 31;65(Pt 11):m1490. doi: 10.1107/S1600536809042755 (PMC2971379; doi:10.1107/S1600536809042755)
Supplement: Supplementary file 2 [file e-65-m1490-Isup2.hkl]

#
# h,k,l, Fc-squared, Fo-squared, sigma(Fo-squared) and status flag
#
data_I
_shelx_title ' qq in Pna2(1)'
_shelx_refln_list_code          4
_shelx_F_calc_maximum      629.30
_exptl_crystal_F_000      1752.00
_reflns_d_resolution_high  0.8409
 
loop_
 _symmetry_equiv_pos_as_xyz
 'x, y, z'
 '-x, -y, z+1/2'
 '-x+1/2, y+1/2, z+1/2'
 'x+1/2, -y+1/2, z'
 
_cell_length_a    20.6870
_cell_length_b    22.9179
_cell_length_c     7.6639
_cell_angle_alpha  90.000
_cell_angle_beta   90.000
_cell_angle_gamma  90.000
 
_shelx_F_squared_multiplier     1.000
 
loop_
 _refln_index_h
 _refln_index_k
 _refln_index_l
 _refln_F_squared_calc
 _refln_F_squared_meas
 _refln_F_squared_sigma
 _refln_observed_status
   2   0  -9      130.47      243.03     52.40 o
   0   1  -9      576.44      507.47    101.82 o
   1   1  -9        4.44        0.00     31.06 o
   2   1  -9        4.04        0.00     26.62 o
   3   1  -9       42.16       49.63     30.13 o
   1   2  -9        5.91       40.52     28.93 o
   2   2  -9      128.55      139.16     34.08 o
   3   2  -9       22.39       12.38     28.73 o
   0   3  -9      654.19      686.30     90.73 o
   1   3  -9        9.52        0.00     28.02 o
   2   3  -9        2.58        0.00     27.82 o
   1   4  -9       15.34        0.00     27.39 o
   0   0  -8      122.61      171.55     62.20 o
   2   0  -8      254.70      297.48     92.31 o
   4   0  -8      341.66      307.31     50.31 o
   6   0  -8      638.42      688.20     63.97 o
   8   0  -8       14.04        0.00     26.62 o
  10   0  -8      916.55      940.71     61.68 o
   1   1  -8       47.08       26.67     25.16 o
   2   1  -8     1329.27     1442.64     59.93 o
   3   1  -8       10.14       20.77     24.26 o
   4   1  -8       96.45       97.80     28.09 o
   5   1  -8       71.30       49.79     23.36 o
   6   1  -8      163.08      177.02     28.06 o
   7   1  -8       26.30       35.50     23.51 o
   8   1  -8      497.13      470.91     36.81 o
   9   1  -8       14.31        0.00     21.73 o
  10   1  -8      101.51      119.95     25.46 o
  11   1  -8       33.24        0.00     21.17 o
   0   2  -8      248.56      297.00     48.83 o
   1   2  -8       70.00       28.05     24.18 o
   2   2  -8      351.99      361.88     39.32 o
   3   2  -8        6.16        0.00     20.48 o
   4   2  -8      259.87      322.84     32.38 o
   5   2  -8        2.12        0.00     20.76 o
   6   2  -8      686.29      653.98     40.07 o
   7   2  -8       74.61       56.09     24.54 o
   8   2  -8       17.18       15.94     22.37 o
   9   2  -8       65.73       43.11     23.64 o
  10   2  -8      847.12      882.86     52.39 o
  11   2  -8       16.69        0.00     25.60 o
   1   3  -8       93.29       85.07     27.44 o
   2   3  -8     1543.69     1685.51     65.28 o
   3   3  -8        4.81        0.00     21.12 o
   4   3  -8      295.28      239.34     29.80 o
   5   3  -8       24.65        0.00     22.06 o
   6   3  -8      200.51      262.31     38.87 o
   7   3  -8       94.51       57.47     30.58 o
   8   3  -8      558.01      511.18     37.87 o
   9   3  -8       82.01       90.82     26.62 o
  10   3  -8       78.32       49.36     28.90 o
  11   3  -8      178.91      182.20     43.80 o
   0   4  -8       62.37       46.41     39.07 o
   1   4  -8       11.86       27.23     24.60 o
   2   4  -8      165.31      201.79     32.57 o
   3   4  -8       98.75      139.24     29.65 o
   4   4  -8      428.62      453.96     60.10 o
   5   4  -8       64.59       71.90     28.17 o
   6   4  -8      595.20      647.72     46.84 o
   7   4  -8       11.50       30.59     26.98 o
   8   4  -8        9.50        0.00     31.05 o
   9   4  -8       17.01       47.34     32.60 o
  10   4  -8      703.15      694.84     58.15 o
  11   4  -8        3.64        0.00     27.62 o
   1   5  -8       23.45       28.31     26.36 o
   2   5  -8     1036.05     1117.73     56.48 o
   3   5  -8      340.00      269.22     35.19 o
   4   5  -8      272.66      274.31     36.26 o
   5   5  -8       42.90       34.69     26.99 o
   6   5  -8      310.42      301.70     38.49 o
   7   5  -8      170.30      144.83     31.76 o
   8   5  -8      269.89      268.16     37.82 o
   9   5  -8      196.47      124.26     40.37 o
  10   5  -8       75.60       96.01     46.38 o
   0   6  -8       57.09       10.64     36.21 o
   1   6  -8       51.22       80.96     28.68 o
   2   6  -8      117.15      120.68     30.27 o
   3   6  -8       47.47       50.61     36.69 o
   4   6  -8       41.84       32.23     27.68 o
   5   6  -8      255.41      171.85     33.17 o
   6   6  -8      344.07      395.27     41.62 o
   7   6  -8       57.72       68.78     33.75 o
   8   6  -8        8.49        5.61     26.57 o
   9   6  -8       93.57       67.26     36.29 o
  10   6  -8      375.11      332.64     49.15 o
   1   7  -8      135.55      116.57     31.54 o
   2   7  -8     1039.03     1114.47     76.46 o
   3   7  -8      285.60      271.64     49.69 o
   4   7  -8      294.92      332.27     40.07 o
   5   7  -8        5.20        0.00     26.89 o
   6   7  -8       95.12       95.34     31.60 o
   7   7  -8      337.71      287.65     38.24 o
   8   7  -8      144.72       63.85     46.03 o
   9   7  -8      337.59      360.59     57.51 o
   0   8  -8      417.43      513.63     95.68 o
   1   8  -8      168.91      186.08     34.12 o
   2   8  -8       72.63       97.45     31.34 o
   3   8  -8      465.51      615.62     47.93 o
   4   8  -8      221.41      186.24     35.46 o
   5   8  -8      115.46      122.98     31.53 o
   6   8  -8      293.32      345.53     41.09 o
   7   8  -8      122.30      163.08     34.62 o
   8   8  -8       14.23        2.37     29.29 o
   9   8  -8       39.06        6.69     34.08 o
   1   9  -8      257.33      249.88     36.40 o
   2   9  -8      661.16      700.61     50.60 o
   3   9  -8        4.64        0.00     33.11 o
   4   9  -8      611.83      613.77     51.09 o
   5   9  -8       99.06       74.49     32.77 o
   6   9  -8      157.29      145.99     35.52 o
   7   9  -8      271.65      215.28     38.48 o
   8   9  -8       16.50        0.00     31.31 o
   0  10  -8      348.76      360.02     59.39 o
   1  10  -8      528.07      585.88     48.01 o
   2  10  -8        6.42       38.85     29.56 o
   3  10  -8      213.26      267.11     39.09 o
   4  10  -8       43.54       43.32     30.53 o
   5  10  -8      149.93      102.25     33.84 o
   6  10  -8      254.50      190.68     36.73 o
   7  10  -8       51.22       77.23     32.77 o
   1  11  -8       76.20       41.65     30.19 o
   2  11  -8      152.82      165.03     35.63 o
   3  11  -8       92.05      101.65     33.71 o
   4  11  -8      112.77      111.69     33.56 o
   5  11  -8      381.96      410.08     44.95 o
   6  11  -8      107.33       60.29     31.62 o
   0  12  -8      155.93       81.22     74.09 o
   1  12  -8      335.81      406.56     45.15 o
   2  12  -8       48.45       50.80     31.32 o
   3  12  -8      162.13      218.61     49.52 o
   4  12  -8       34.82        2.58     30.03 o
   1  13  -8       51.82       74.10     34.92 o
   2   0  -7     1886.14     2102.61     94.29 o
   4   0  -7     1292.60     1414.94     88.95 o
   6   0  -7      411.22      373.27     73.49 o
   8   0  -7      846.24      827.78     64.70 o
  10   0  -7      105.18       91.42     25.64 o
  12   0  -7      816.17      766.49     54.04 o
  14   0  -7     1284.43     1193.10     71.68 o
   0   1  -7     3435.23     3308.52    135.90 o
   1   1  -7       32.63       39.94     21.25 o
   2   1  -7       57.77       44.88     22.11 o
   3   1  -7      166.41      153.59     26.85 o
   4   1  -7     1305.12     1530.30     56.65 o
   5   1  -7        1.81        6.52     20.24 o
   6   1  -7      690.92      693.23     41.79 o
   7   1  -7       16.45       21.01     19.06 o
   8   1  -7      104.84      111.87     25.90 o
   9   1  -7      108.22      111.82     21.71 o
  10   1  -7      203.18      189.89     22.90 o
  11   1  -7       56.25      102.07     21.41 o
  12   1  -7      285.23      278.95     28.68 o
  13   1  -7       21.43       29.78     21.97 o
  14   1  -7        0.58       26.55     22.31 o
  15   1  -7       17.79        0.00     21.90 o
   1   2  -7       42.57       37.35     21.83 o
   2   2  -7     1319.27     1425.38     63.53 o
   3   2  -7       42.21       37.86     22.58 o
   4   2  -7     1490.66     1513.24     56.06 o
   5   2  -7      344.23      291.67     29.64 o
   6   2  -7      716.88      713.81     37.65 o
   7   2  -7      116.01      137.50     25.51 o
   8   2  -7      830.55      833.93     47.81 o
   9   2  -7       36.99       18.54     18.75 o
  10   2  -7      245.27      236.93     24.22 o
  11   2  -7       44.71       29.55     18.71 o
  12   2  -7      878.50      800.84     60.39 o
  13   2  -7       91.81       72.90     23.57 o
  14   2  -7      506.86      529.76     35.08 o
  15   2  -7       16.43       16.07     23.47 o
   0   3  -7     3675.42     3640.45    150.77 o
   1   3  -7      114.55      110.82     20.89 o
   2   3  -7       15.78       21.01     17.31 o
   3   3  -7       51.23       14.44     17.69 o
   4   3  -7     1760.71     1866.88     50.64 o
   5   3  -7      127.00      136.29     21.94 o
   6   3  -7     1063.01     1054.94     39.71 o
   7   3  -7      221.51      217.89     24.11 o
   8   3  -7       29.85       38.95     18.32 o
   9   3  -7      232.39      233.33     35.67 o
  10   3  -7      541.25      511.10     32.71 o
  11   3  -7        9.15        8.53     18.30 o
  12   3  -7      361.44      392.17     34.55 o
  13   3  -7      123.66       81.43     25.97 o
  14   3  -7       61.98       48.47     23.23 o
  15   3  -7      122.40       76.10     25.26 o
   1   4  -7       73.73       71.00     18.78 o
   2   4  -7      896.51      917.16     36.52 o
   3   4  -7       10.63        6.85     16.49 o
   4   4  -7      630.53      637.56     32.31 o
   5   4  -7       88.07      107.08     22.82 o
   6   4  -7      391.58      320.44     30.75 o
   7   4  -7       85.49       92.80     23.67 o
   8   4  -7      780.47      740.86     42.63 o
   9   4  -7       57.97       60.26     30.27 o
  10   4  -7      143.51      171.11     27.37 o
  11   4  -7       35.44       36.97     22.90 o
  12   4  -7      739.86      661.74     45.14 o
  13   4  -7        3.42        9.91     26.92 o
  14   4  -7      139.54      159.05     33.85 o
  15   4  -7       11.40       22.58     25.69 o
   0   5  -7     1580.51     1763.54     89.39 o
   1   5  -7      236.66      276.13     32.15 o
   2   5  -7      109.51      102.56     25.70 o
   3   5  -7      340.93      329.09     33.90 o
   4   5  -7     1494.77     1448.35     65.36 o
   5   5  -7      356.61      410.18     31.77 o
   6   5  -7      749.14      749.75     38.76 o
   7   5  -7      140.75      179.10     26.00 o
   8   5  -7       50.12       30.47     21.62 o
   9   5  -7      205.54      222.09     28.54 o
  10   5  -7      548.58      515.10     37.30 o
  11   5  -7      370.56      390.80     34.95 o
  12   5  -7      244.98      296.19     36.68 o
  13   5  -7       32.00        3.96     28.38 o
  14   5  -7       58.65       44.46     30.70 o
  15   5  -7       82.87       66.42     32.61 o
   1   6  -7      444.99      452.88     38.20 o
   2   6  -7      398.12      433.33     37.62 o
   3   6  -7      393.20      369.77     35.41 o
   4   6  -7      274.06      281.01     33.64 o
   5   6  -7      252.10      278.26     33.70 o
   6   6  -7      174.45      146.98     28.80 o
   7   6  -7      485.30      474.41     39.48 o
   8   6  -7      655.98      621.76     43.58 o
   9   6  -7      365.59      383.32     37.85 o
  10   6  -7      130.17      113.63     33.57 o
  11   6  -7       34.82       47.23     27.55 o
  12   6  -7      379.39      379.83     62.69 o
  13   6  -7       81.47       62.13     35.47 o
  14   6  -7      407.70      419.24     64.26 o
   0   7  -7     1731.81     1757.80     93.30 o
   1   7  -7      433.75      383.81     37.18 o
   2   7  -7      909.83      993.53     51.21 o
   3   7  -7       29.64       34.31     25.35 o
   4   7  -7     1075.58     1207.81     55.09 o
   5   7  -7      568.72      546.85     42.89 o
   6   7  -7      251.70      281.52     35.04 o
   7   7  -7      213.10      299.30     34.98 o
   8   7  -7       16.97       36.60     26.20 o
   9   7  -7      206.41      287.65     42.25 o
  10   7  -7      292.42      259.66     36.39 o
  11   7  -7      504.91      587.30     46.39 o
  12   7  -7      264.20      218.78     37.22 o
  13   7  -7       56.33       82.34     37.67 o
  14   7  -7      185.75      160.92     45.18 o
   1   8  -7      300.70      357.41     37.05 o
   2   8  -7      682.71      772.77     47.60 o
   3   8  -7      502.04      517.43     41.38 o
   4   8  -7      478.26      464.09     39.67 o
   5   8  -7      237.77      302.23     36.07 o
   6   8  -7       50.20       86.77     29.91 o
   7   8  -7      325.36      350.94     36.63 o
   8   8  -7      905.64      949.65     51.31 o
   9   8  -7      132.76      166.16     38.62 o
  10   8  -7       55.20       19.84     27.37 o
  11   8  -7      107.83      114.47     32.27 o
  12   8  -7      163.23      162.99     34.53 o
  13   8  -7      699.01      594.21     70.62 o
  14   8  -7      770.32      815.43     64.17 o
   0   9  -7      922.33      947.13     72.09 o
   1   9  -7      256.93      174.18     31.38 o
   2   9  -7      593.31      524.35     41.82 o
   3   9  -7      318.49      331.40     37.07 o
   4   9  -7     1207.15     1262.50     57.99 o
   5   9  -7      506.86      530.68     43.20 o
   6   9  -7        6.61       24.27     25.60 o
   7   9  -7      279.99      335.93     38.21 o
   8   9  -7       43.54       72.93     28.65 o
   9   9  -7      318.41      315.59     44.87 o
  10   9  -7      124.35       55.94     40.60 o
  11   9  -7      109.55      137.55     34.86 o
  12   9  -7      231.18      128.08     42.17 o
  13   9  -7       46.24       30.01     37.45 o
   1  10  -7      205.62      211.61     34.23 o
   2  10  -7     1279.51     1452.42     62.58 o
   3  10  -7     1145.48     1034.41     54.19 o
   4  10  -7      161.11      201.48     72.68 o
   5  10  -7      138.85      149.10     32.40 o
   6  10  -7      160.99      139.31     31.39 o
   7  10  -7       72.23      100.38     29.39 o
   8  10  -7      586.43      641.54     47.12 o
   9  10  -7      102.31       75.05     34.79 o
  10  10  -7       39.35       42.74     33.63 o
  11  10  -7      382.93      335.72     42.61 o
  12  10  -7       68.40       41.81     30.61 o
   0  11  -7      229.88      266.61    107.37 o
   1  11  -7      336.36      353.65     38.46 o
   2  11  -7      430.05      427.50     41.80 o
   3  11  -7      448.29      437.37     58.50 o
   4  11  -7      515.49      514.66     43.90 o
   5  11  -7      123.10      103.50     30.59 o
   6  11  -7       56.69       94.93     30.64 o
   7  11  -7      564.82      597.02     46.51 o
   8  11  -7       40.69       24.06     28.71 o
   9  11  -7      370.78      432.70     84.52 o
  10  11  -7       43.88       74.44     34.50 o
  11  11  -7      317.60      336.45     42.45 o
  12  11  -7       35.50        0.00     33.11 o
   1  12  -7      340.26      310.41     38.35 o
   2  12  -7      629.82      573.62     51.12 o
   3  12  -7      968.92      917.48     59.87 o
   4  12  -7       26.52        0.00     26.38 o
   5  12  -7      424.47      460.43     43.94 o
   6  12  -7      270.75      237.90     37.12 o
   7  12  -7      156.36      145.62     33.75 o
   8  12  -7      358.47      434.77     52.75 o
   9  12  -7      243.92      236.65     72.68 o
  10  12  -7        9.66        5.49     34.77 o
  11  12  -7      139.60       97.63     35.05 o
   0  13  -7       38.43       62.01     48.14 o
   1  13  -7      549.56      638.96     48.77 o
   2  13  -7        7.49        0.00     28.12 o
   3  13  -7      130.72       70.31     31.86 o
   4  13  -7      118.75       87.41     31.18 o
   5  13  -7      397.72      428.85     43.07 o
   6  13  -7      153.08      140.14     35.23 o
   7  13  -7      341.21      380.87     43.84 o
   8  13  -7        2.23        5.27     38.94 o
   9  13  -7      460.96      492.69     57.31 o
  10  13  -7      110.87       85.55     40.05 o
   1  14  -7      411.07      483.94     46.66 o
   2  14  -7       49.72       49.66     30.62 o
   3  14  -7      237.36      241.52     38.43 o
   4  14  -7      129.93      133.00     34.47 o
   5  14  -7      195.06      205.26     37.56 o
   6  14  -7       62.52       63.02     32.75 o
   7  14  -7      316.46      284.32     40.83 o
   8  14  -7      234.18      270.84     48.72 o
   9  14  -7      261.42      255.89     50.01 o
   0  15  -7       43.33       72.57     48.34 o
   1  15  -7       93.33       96.11     34.56 o
   2  15  -7       56.02       54.80     32.05 o
   3  15  -7      199.24      215.60     40.16 o
   4  15  -7       31.04        5.87     30.47 o
   5  15  -7      835.76      742.32     53.68 o
   6  15  -7       65.57       42.40     31.84 o
   7  15  -7      204.42      242.16     40.91 o
   8  15  -7       10.02       31.45     41.11 o
   1  16  -7      505.16      525.34     49.43 o
   2  16  -7        7.44        0.00     29.55 o
   3  16  -7      265.03      241.55     41.17 o
   4  16  -7       44.34       38.87     33.06 o
   5  16  -7       88.61      139.79     36.26 o
   6  16  -7       59.47       37.84     32.47 o
   0  17  -7      296.96      260.46     91.13 o
   1  17  -7      162.15      207.24     40.60 o
   2  17  -7       12.25       11.09     33.27 o
   3  17  -7      432.92      410.88     47.43 o
   0   0  -6     4098.11     4644.60    196.91 o
   2   0  -6     2370.99     2224.03     88.67 o
   4   0  -6      730.57      702.18     40.34 o
   6   0  -6     1027.12      998.87     69.46 o
   8   0  -6      115.71       82.99     30.63 o
  10   0  -6     3002.40     2808.43    106.56 o
  12   0  -6      196.50      211.58     34.37 o
  14   0  -6     1206.69     1075.39     59.90 o
  16   0  -6     1102.74     1113.49     81.47 o
  18   0  -6      273.59      263.14     59.83 o
   1   1  -6      174.75      184.21     24.08 o
   2   1  -6     2405.87     2462.86     85.07 o
   3   1  -6      354.63      360.26     29.74 o
   4   1  -6      847.44      723.89     29.52 o
   5   1  -6      241.84      222.24     20.32 o
   6   1  -6      174.42      173.06     25.34 o
   7   1  -6      313.91      314.38     23.84 o
   8   1  -6     3026.31     3069.74     87.20 o
   9   1  -6       59.92       46.43     19.10 o
  10   1  -6        5.61        0.00     17.67 o
  11   1  -6      192.67      126.55     23.87 o
  12   1  -6      365.91      380.72     28.56 o
  13   1  -6      137.64      122.21     23.12 o
  14   1  -6      875.85      884.23     39.05 o
  15   1  -6      146.55      135.31     24.28 o
  16   1  -6       43.19       15.16     33.60 o
  17   1  -6       19.12       44.33     29.48 o
  18   1  -6      388.71      434.33     46.02 o
   0   2  -6     3374.14     3476.86    145.01 o
   1   2  -6      112.51      107.83     21.86 o
   2   2  -6     1924.41     1830.38     58.56 o
   3   2  -6        9.29       23.87     18.67 o
   4   2  -6     2087.01     2039.82     61.43 o
   5   2  -6      103.97       84.76     19.82 o
   6   2  -6     2573.18     2435.94     54.80 o
   7   2  -6      225.92      237.00     22.55 o
   8   2  -6       27.41       11.31     16.64 o
   9   2  -6       10.61       14.09     23.16 o
  10   2  -6     1987.34     2009.63     63.62 o
  11   2  -6       56.59        9.32     21.89 o
  12   2  -6      676.73      698.29     42.79 o
  13   2  -6       12.91        6.05     20.24 o
  14   2  -6      758.06      718.72     36.41 o
  15   2  -6       84.21       55.76     24.30 o
  16   2  -6      719.06      853.79     57.35 o
  17   2  -6       60.84       59.59     30.62 o
  18   2  -6       74.49       45.19     31.82 o
   1   3  -6      389.87      296.99     35.86 o
   2   3  -6     2819.83     2913.43     64.94 o
   3   3  -6      139.86      124.93     20.67 o
   4   3  -6      958.91      865.60     32.62 o
   5   3  -6      351.67      322.13     23.54 o
   6   3  -6      509.57      575.68     28.76 o
   7   3  -6      193.28      191.86     23.48 o
   8   3  -6     2926.93     2919.57     57.34 o
   9   3  -6      181.38      191.92     24.10 o
  10   3  -6      102.49      107.18     30.13 o
  11   3  -6      832.13      910.58     87.84 o
  12   3  -6      339.59      370.73     35.25 o
  13   3  -6      179.56      171.79     30.76 o
  14   3  -6     1512.43     1681.87     88.81 o
  15   3  -6      407.87      396.66     44.15 o
  16   3  -6        7.17       23.51     28.11 o
  17   3  -6      194.22      170.35     41.86 o
  18   3  -6      605.14      727.13     61.22 o
   0   4  -6     2366.34     2731.09     88.78 o
   1   4  -6       11.28        0.00     14.16 o
   2   4  -6      799.91      745.65     38.51 o
   3   4  -6       57.71        2.89     14.35 o
   4   4  -6     2999.26     2861.95     54.29 o
   5   4  -6      255.91      243.33     27.14 o
   6   4  -6     2390.59     2250.87     53.54 o
   7   4  -6      199.08      199.39     19.59 o
   8   4  -6        2.81        0.00     15.05 o
   9   4  -6       38.88       62.23     19.84 o
  10   4  -6     1437.08     1509.62     55.85 o
  11   4  -6       89.14       61.95     25.14 o
  12   4  -6     1297.20     1341.74     55.71 o
  13   4  -6       41.43       41.55     28.08 o
  14   4  -6      344.98      393.06     57.48 o
  15   4  -6        2.09        1.44     26.31 o
  16   4  -6      769.06      902.51     61.80 o
  17   4  -6        2.21       18.09     34.39 o
  18   4  -6        9.29       18.66     36.12 o
   1   5  -6      574.78      543.26     30.71 o
   2   5  -6     1994.74     1972.43     74.41 o
   3   5  -6     1446.82     1447.92     49.85 o
   4   5  -6     1528.76     1527.15     44.80 o
   5   5  -6      251.99      248.99     20.13 o
   6   5  -6      432.44      473.49     25.08 o
   7   5  -6      517.43      580.12     35.63 o
   8   5  -6     1767.29     1773.40     44.14 o
   9   5  -6      714.86      754.26     35.82 o
  10   5  -6      159.44      206.41     33.74 o
  11   5  -6      113.56       98.28     26.12 o
  12   5  -6      422.99      450.39     37.77 o
  13   5  -6      253.48      272.84     34.01 o
  14   5  -6      877.25      966.37     76.40 o
  15   5  -6       24.64        0.00     27.06 o
  16   5  -6       11.12       25.51     28.27 o
  17   5  -6      188.36      176.39     42.14 o
   0   6  -6     2220.36     2319.04     96.45 o
   1   6  -6      175.01      169.94     22.65 o
   2   6  -6      482.52      466.01     29.57 o
   3   6  -6      580.14      559.42     31.18 o
   4   6  -6     1029.01     1007.84     39.77 o
   5   6  -6      642.03      627.36     29.93 o
   6   6  -6     1496.69     1540.33     44.52 o
   7   6  -6       24.69       34.81     17.60 o
   8   6  -6       11.16        0.00     16.54 o
   9   6  -6      247.00      272.20     26.51 o
  10   6  -6     1191.96     1244.87     85.94 o
  11   6  -6      226.22      189.29     29.80 o
  12   6  -6      300.71      338.36     35.74 o
  13   6  -6      314.80      287.86     35.75 o
  14   6  -6      414.61      462.86     41.42 o
  15   6  -6      319.73      368.83     40.65 o
  16   6  -6      389.64      445.88     43.95 o
  17   6  -6       41.41        0.00     35.68 o
   1   7  -6      493.03      506.04     35.74 o
   2   7  -6      526.41      576.09     37.41 o
   3   7  -6      465.79      536.27     44.95 o
   4   7  -6      547.25      574.55     62.39 o
   5   7  -6      263.76      255.32     29.97 o
   6   7  -6      606.98      648.00     35.31 o
   7   7  -6      759.46      743.71     37.17 o
   8   7  -6     1092.26     1088.74     48.77 o
   9   7  -6      927.64      956.42     40.08 o
  10   7  -6      371.11      360.02     35.56 o
  11   7  -6       88.46       81.38     27.25 o
  12   7  -6     1310.09     1334.18     57.66 o
  13   7  -6      150.41      161.80     32.79 o
  14   7  -6      683.65      718.02     70.97 o
  15   7  -6       80.76       36.16     34.68 o
  16   7  -6      136.71       95.96     38.60 o
  17   7  -6      152.38      164.24     52.25 o
   0   8  -6     2049.30     2168.10     95.46 o
   1   8  -6      956.90      877.40     44.13 o
   2   8  -6      127.24      128.72     35.00 o
   3   8  -6      827.52      995.24     47.16 o
   4   8  -6      165.02      165.38     27.38 o
   5   8  -6      403.60      439.38     31.02 o
   6   8  -6     1547.45     1592.84     51.31 o
   7   8  -6      467.88      477.87     32.72 o
   8   8  -6       59.96       20.19     26.50 o
   9   8  -6       91.15       68.04     22.81 o
  10   8  -6     1432.27     1485.66    116.37 o
  11   8  -6      342.31      326.00     42.05 o
  12   8  -6       58.10       47.68     32.23 o
  13   8  -6      380.84      399.20     47.48 o
  14   8  -6      254.58      300.71     44.57 o
  15   8  -6      250.70      207.96     41.66 o
  16   8  -6      385.92      294.96     48.28 o
  17   8  -6      114.44       33.09     44.94 o
   1   9  -6      849.84      813.99     44.17 o
   2   9  -6      645.71      675.05     41.73 o
   3   9  -6      199.99      189.99     35.23 o
   4   9  -6     1707.68     1795.19     68.62 o
   5   9  -6      184.90      200.29     25.83 o
   6   9  -6      191.43      202.40     26.04 o
   7   9  -6      485.72      502.79     35.42 o
   8   9  -6      124.40      141.16     24.93 o
   9   9  -6      530.72      544.72     43.19 o
  10   9  -6      537.28      563.56     49.98 o
  11   9  -6      383.46      377.11     47.83 o
  12   9  -6      651.31      757.21     55.85 o
  13   9  -6      305.06      407.21     48.14 o
  14   9  -6      103.97      171.28     41.90 o
  15   9  -6      603.14      528.54     56.31 o
  16   9  -6       40.92       54.65     38.91 o
   0  10  -6     1956.89     2227.36    100.43 o
   1  10  -6      660.47      642.01     55.36 o
   2  10  -6       94.51      121.88     26.62 o
   3  10  -6      727.15      784.25     44.18 o
   4  10  -6      382.04      402.81     35.67 o
   5  10  -6     1019.72     1016.58     43.55 o
   6  10  -6     1544.29     1665.77     54.74 o
   7  10  -6      341.53      284.67     31.24 o
   8  10  -6       40.51       16.24     21.98 o
   9  10  -6      509.16      429.28     39.61 o
  10  10  -6      950.76      950.89     65.28 o
  11  10  -6      605.80      644.35     52.52 o
  12  10  -6      215.52      187.99     42.27 o
  13  10  -6      249.31      231.16     42.75 o
  14  10  -6       89.32      129.65     39.99 o
  15  10  -6      143.71      172.79     44.46 o
  16  10  -6      618.46      589.93     58.53 o
   1  11  -6      528.03      535.30     40.36 o
   2  11  -6      185.41      214.03     35.46 o
   3  11  -6      347.64      387.66     46.03 o
   4  11  -6      642.09      728.45     44.39 o
   5  11  -6     1183.67     1214.10     61.94 o
   6  11  -6      318.10      344.70     31.79 o
   7  11  -6      903.69      933.88     44.08 o
   8  11  -6      203.19      204.81     28.49 o
   9  11  -6      315.88      357.84     38.83 o
  10  11  -6      101.97       75.68     29.96 o
  11  11  -6      330.75      338.79     51.26 o
  12  11  -6      106.48      131.15     38.59 o
  13  11  -6      563.07      619.87     56.32 o
  14  11  -6      247.03      260.60     46.92 o
  15  11  -6      218.53      210.52     47.36 o
   0  12  -6     1787.50     1696.99     89.71 o
   1  12  -6      845.40      806.28     46.84 o
   2  12  -6       74.19       57.16     26.92 o
   3  12  -6     1005.48     1014.12     51.59 o
   4  12  -6     1256.30     1299.73     57.30 o
   5  12  -6     1221.00     1197.03     48.87 o
   6  12  -6      746.89      835.86     66.06 o
   7  12  -6       89.61       78.72     24.45 o
   8  12  -6        5.85        0.00     21.09 o
   9  12  -6      517.31      445.79     42.25 o
  10  12  -6      631.86      689.82     60.33 o
  11  12  -6      484.09      520.97     52.69 o
  12  12  -6      139.79      130.59     41.54 o
  13  12  -6       77.58       49.29     38.42 o
  14  12  -6       91.46      113.71     42.15 o
  15  12  -6      236.76      173.79     45.87 o
   1  13  -6      367.93      410.42     38.87 o
   2  13  -6       36.50       25.39     25.79 o
   3  13  -6     1152.94     1146.13     53.98 o
   4  13  -6      702.94      644.68     43.86 o
   5  13  -6      619.81      617.60     46.16 o
   6  13  -6      157.24      184.22     29.39 o
   7  13  -6      591.41      690.94     41.48 o
   8  13  -6      199.26      248.36     30.35 o
   9  13  -6      592.09      567.83     66.56 o
  10  13  -6        5.15        0.00     28.39 o
  11  13  -6      531.30      484.79     45.39 o
  12  13  -6      145.72      140.62     40.07 o
  13  13  -6      276.14      337.72     96.80 o
  14  13  -6       97.77      123.74     44.23 o
   0  14  -6      478.17      530.80     60.13 o
   1  14  -6      549.70      564.08     52.84 o
   2  14  -6      139.09      104.33     30.31 o
   3  14  -6      246.28      278.27     35.60 o
   4  14  -6      419.00      466.24     52.44 o
   5  14  -6      280.14      385.86     61.57 o
   6  14  -6      185.72      188.51     31.03 o
   7  14  -6      930.69      876.95     45.89 o
   8  14  -6       54.09       68.69     26.03 o
   9  14  -6      198.34      233.73     37.97 o
  10  14  -6      347.92      345.14     41.66 o
  11  14  -6      258.20      292.52     41.28 o
  12  14  -6       19.44        0.00     35.07 o
  13  14  -6       30.94       19.66     40.07 o
   1  15  -6      437.23      522.97     44.61 o
   2  15  -6       75.71      110.20     30.36 o
   3  15  -6      598.59      619.42     47.18 o
   4  15  -6       68.88       34.98     27.72 o
   5  15  -6      548.70      558.34     46.78 o
   6  15  -6       96.87       80.69     32.66 o
   7  15  -6      448.67      481.83     38.63 o
   8  15  -6      115.36      157.61     35.88 o
   9  15  -6      575.16      528.65     52.55 o
  10  15  -6       21.82       47.31     33.17 o
  11  15  -6      432.98      457.40     46.82 o
  12  15  -6       49.94        0.00     30.64 o
   0  16  -6       61.82      118.32     45.54 o
   1  16  -6      557.08      628.97     55.47 o
   2  16  -6      138.43      140.10     32.62 o
   3  16  -6      778.16      774.80     50.55 o
   4  16  -6       16.48       22.90     28.84 o
   5  16  -6      283.92      315.43     39.59 o
   6  16  -6       65.67       71.48     27.73 o
   7  16  -6      496.65      483.66     39.90 o
   8  16  -6        5.10        0.00     29.33 o
   9  16  -6      553.25      515.49     47.73 o
  10  16  -6      182.96      200.55     39.42 o
  11  16  -6       60.60       25.59     33.13 o
   1  17  -6      504.73      518.97     45.42 o
   2  17  -6       23.91       51.94     32.94 o
   3  17  -6      513.76      595.50     62.05 o
   4  17  -6       82.52       37.01     30.01 o
   5  17  -6      577.66      655.71     84.81 o
   6  17  -6       88.73       74.19     29.11 o
   7  17  -6      202.74      241.41     34.50 o
   8  17  -6      134.92      113.71     36.55 o
   9  17  -6      346.54      385.57     45.76 o
  10  17  -6        2.90        0.00     32.71 o
   0  18  -6       43.12       77.72     44.13 o
   1  18  -6      665.12      617.80     49.06 o
   2  18  -6      167.81      185.69     37.29 o
   3  18  -6      313.43      373.96     46.49 o
   4  18  -6      151.38      124.82     34.20 o
   5  18  -6      380.36      428.42     44.68 o
   6  18  -6       49.34       40.66     28.41 o
   7  18  -6      368.02      333.13     38.06 o
   8  18  -6       56.60       68.90     35.23 o
   1  19  -6      308.73      265.24     45.18 o
   2  19  -6       47.36       44.22     31.30 o
   3  19  -6      405.69      431.78     59.99 o
   4  19  -6       77.58       65.19     44.38 o
   5  19  -6      103.53      116.11     34.70 o
   6  19  -6       83.45       14.28     32.72 o
   0  20  -6      563.18      619.80     92.71 o
   1  20  -6      252.82      249.46     54.23 o
   2  20  -6       10.85        2.82     32.68 o
   3  20  -6      386.19      451.79     48.67 o
   4  20  -6       14.81        0.00     29.91 o
   2   0  -5     5576.94     5524.99    117.60 o
   4   0  -5     5367.30     5054.30    112.42 o
   6   0  -5      102.88       57.86     26.60 o
   8   0  -5      742.56      746.49     51.72 o
  10   0  -5      435.44      477.84     60.62 o
  12   0  -5     2079.68     2231.85     98.97 o
  14   0  -5     3988.12     3869.29    118.12 o
  16   0  -5      108.17       78.17     42.16 o
  18   0  -5      912.12     1035.46     82.36 o
  20   0  -5      256.98      285.88     59.01 o
   0   1  -5     7972.37     7674.94    126.77 o
   1   1  -5      130.86      135.52     21.79 o
   2   1  -5     1085.51     1099.82     34.46 o
   3   1  -5      372.21      379.23     22.94 o
   4   1  -5      379.05      378.26     30.43 o
   5   1  -5      573.10      539.55     27.20 o
   6   1  -5     4702.84     4528.88    107.10 o
   7   1  -5      251.31      236.47     28.13 o
   8   1  -5      195.58      225.69     28.27 o
   9   1  -5      254.69      229.12     25.50 o
  10   1  -5     4983.84     4954.80    107.17 o
  11   1  -5      171.91      152.78     25.04 o
  12   1  -5      399.10      401.59     32.82 o
  13   1  -5      222.20      223.99     25.09 o
  14   1  -5     1185.66     1076.80     39.32 o
  15   1  -5       96.75      112.07     24.43 o
  16   1  -5     3346.12     3465.83     94.73 o
  17   1  -5        9.68        0.00     25.49 o
  18   1  -5        6.63       16.61     28.98 o
  19   1  -5        6.15        0.00     28.09 o
  20   1  -5      241.80      342.66     55.18 o
   1   2  -5      224.41      217.12     18.13 o
   2   2  -5     3398.58     3292.69     64.30 o
   3   2  -5       86.77       82.78     15.50 o
   4   2  -5     3105.17     2904.27     74.98 o
   5   2  -5     1255.56     1242.09     38.83 o
   6   2  -5      138.12      168.03     25.90 o
   7   2  -5      398.41      400.75     34.77 o
   8   2  -5     1733.91     1761.13     53.17 o
   9   2  -5       65.02       94.88     21.51 o
  10   2  -5      647.36      651.09     48.49 o
  11   2  -5       89.79      100.92     23.67 o
  12   2  -5     2270.68     2354.76     67.49 o
  13   2  -5      350.26      343.25     32.34 o
  14   2  -5     1583.19     1713.82     53.02 o
  15   2  -5      130.34      157.92     30.23 o
  16   2  -5       40.50        9.50     31.94 o
  17   2  -5       13.77        0.00     24.81 o
  18   2  -5      882.02      908.07     54.18 o
  19   2  -5        4.00        0.00     26.83 o
  20   2  -5      182.87      221.35     39.27 o
   0   3  -5     6735.20     6493.01    131.64 o
   1   3  -5     2676.87     2761.00     56.90 o
   2   3  -5      317.34      258.95     20.14 o
   3   3  -5      362.88      366.63     20.57 o
   4   3  -5     2486.63     2501.16     50.63 o
   5   3  -5      756.09      764.67     28.65 o
   6   3  -5     9259.71     9152.91    156.13 o
   7   3  -5      443.91      440.26     29.33 o
   8   3  -5        6.41        0.00     23.56 o
   9   3  -5      319.86      306.71     24.95 o
  10   3  -5     5627.89     5854.91    101.37 o
  11   3  -5      387.32      361.48     30.60 o
  12   3  -5       57.13       51.01     22.81 o
  13   3  -5      991.59      922.80     45.29 o
  14   3  -5      170.51      166.80     28.63 o
  15   3  -5      242.98      276.57     33.57 o
  16   3  -5      831.22     1003.12     63.89 o
  17   3  -5       37.28       55.13     37.25 o
  18   3  -5       89.62       96.25     37.35 o
  19   3  -5      113.07      119.27     33.52 o
  20   3  -5      116.74      125.57     33.44 o
   1   4  -5      157.92      162.34     14.75 o
   2   4  -5     1594.95     1544.38     34.67 o
   3   4  -5      124.51       84.89     13.62 o
   4   4  -5     2460.35     2388.41     45.63 o
   5   4  -5      111.73      144.68     18.16 o
   6   4  -5      477.29      456.33     25.95 o
   7   4  -5      311.19      286.08     22.90 o
   8   4  -5     2261.24     2287.05     54.49 o
   9   4  -5      160.98      146.28     20.24 o
  10   4  -5      532.50      523.20     29.20 o
  11   4  -5      158.91      180.62     26.93 o
  12   4  -5     1558.16     1589.76     56.54 o
  13   4  -5      182.78      285.47     31.51 o
  14   4  -5      657.81      636.38     41.55 o
  15   4  -5       86.18      107.20     28.38 o
  16   4  -5       52.37       57.28     32.30 o
  17   4  -5       78.17        8.30     37.53 o
  18   4  -5      975.65     1183.28     70.68 o
  19   4  -5       23.55       14.96     36.27 o
  20   4  -5      110.66      100.35     39.09 o
   0   5  -5     1620.18     1627.85     45.34 o
   1   5  -5      315.80      285.90     17.83 o
   2   5  -5      887.82      833.01     32.85 o
   3   5  -5     2097.23     2018.65     40.89 o
   4   5  -5     1669.95     1592.69     36.42 o
   5   5  -5      353.14      383.33     20.54 o
   6   5  -5     8313.52     8141.17    107.89 o
   7   5  -5      560.07      602.29     29.48 o
   8   5  -5      185.06      203.37     21.28 o
   9   5  -5      307.58      298.46     24.34 o
  10   5  -5     5404.98     5237.18     93.81 o
  11   5  -5      793.85      786.38     48.21 o
  12   5  -5      381.62      461.70     35.70 o
  13   5  -5      256.78      217.98     33.32 o
  14   5  -5      622.33      606.04     40.93 o
  15   5  -5      709.41      654.21     45.38 o
  16   5  -5      612.55      722.75     83.00 o
  17   5  -5      338.83      377.54     46.89 o
  18   5  -5      301.49      296.17     46.88 o
  19   5  -5      157.89      173.37     42.99 o
  20   5  -5      226.32      216.90     47.87 o
   1   6  -5      858.82      838.29     26.13 o
   2   6  -5     1132.84     1109.99     35.51 o
   3   6  -5      260.81      227.12     16.89 o
   4   6  -5      469.58      435.16     20.96 o
   5   6  -5      788.52      824.04     34.63 o
   6   6  -5      677.35      698.54     36.60 o
   7   6  -5     1388.67     1311.85     40.96 o
   8   6  -5     3421.31     3482.98     79.12 o
   9   6  -5      775.31      719.95     32.86 o
  10   6  -5      534.20      533.89     35.74 o
  11   6  -5      227.91      200.30     28.36 o
  12   6  -5      528.75      660.99     40.76 o
  13   6  -5       54.38       28.96     25.33 o
  14   6  -5      841.24      965.55     50.38 o
  15   6  -5       89.69       72.19     72.78 o
  16   6  -5      267.50      358.68     69.17 o
  17   6  -5       96.79       56.95     37.80 o
  18   6  -5      589.04      577.89     53.94 o
  19   6  -5       97.65       83.38     47.02 o
   0   7  -5      487.92      516.87     28.44 o
   1   7  -5     1058.91     1031.93     29.86 o
   2   7  -5     3199.11     3046.79     52.42 o
   3   7  -5     1096.23     1011.90     32.67 o
   4   7  -5     2002.62     2026.01     45.73 o
   5   7  -5      415.25      392.90     23.40 o
   6   7  -5     2615.24     2697.79     61.47 o
   7   7  -5      140.94      184.79     21.37 o
   8   7  -5      116.31      139.14     20.49 o
   9   7  -5      639.50      561.28     30.56 o
  10   7  -5     2893.82     2906.89     75.92 o
  11   7  -5      444.45      438.82     34.96 o
  12   7  -5     1039.80     1098.24     49.70 o
  13   7  -5       88.79      118.58     27.36 o
  14   7  -5      996.46      990.83     52.78 o
  15   7  -5      295.67      345.83     37.61 o
  16   7  -5     1427.63     1560.16     76.73 o
  17   7  -5      222.34      189.72     42.04 o
  18   7  -5       61.80        0.00     38.57 o
  19   7  -5      280.82      264.50     49.01 o
   1   8  -5       39.70       33.46     16.52 o
   2   8  -5     1615.53     1424.26     43.51 o
   3   8  -5     2741.45     2688.14     68.89 o
   4   8  -5       67.66       66.99     16.84 o
   5   8  -5     1020.86     1041.13     38.50 o
   6   8  -5        3.72        7.96     14.98 o
   7   8  -5     1097.78     1152.92     48.53 o
   8   8  -5     3110.72     3121.74     67.66 o
   9   8  -5      476.41      458.84     29.32 o
  10   8  -5      153.66      164.95     27.03 o
  11   8  -5      124.75       91.55     25.60 o
  12   8  -5      361.84      424.67     37.97 o
  13   8  -5      959.44      966.12     49.07 o
  14   8  -5     1218.90     1146.56     53.57 o
  15   8  -5      432.23      433.24     39.76 o
  16   8  -5      250.45      229.43     35.13 o
  17   8  -5      226.28      240.91     44.71 o
  18   8  -5      431.79      544.03     55.60 o
  19   8  -5      148.67      214.20     47.04 o
   0   9  -5     1699.37     1707.19     79.09 o
   1   9  -5      916.74      956.61     46.22 o
   2   9  -5      699.80      722.72     33.21 o
   3   9  -5      267.57      243.19     23.64 o
   4   9  -5     2050.07     2109.59     54.78 o
   5   9  -5     2286.75     2367.65     59.26 o
   6   9  -5      313.36      343.84     27.34 o
   7   9  -5      777.36      786.39     40.08 o
   8   9  -5      185.27      121.27     25.73 o
   9   9  -5      392.23      387.99     31.93 o
  10   9  -5     1752.78     1760.17     92.05 o
  11   9  -5      322.89      389.37     41.73 o
  12   9  -5      891.36      940.70     47.68 o
  13   9  -5      363.98      377.24     36.32 o
  14   9  -5      820.13      826.35     47.39 o
  15   9  -5      268.10      277.34     36.37 o
  16   9  -5      382.63      438.73     51.30 o
  17   9  -5      273.59      327.90     59.36 o
  18   9  -5       63.40       51.99     37.36 o
   1  10  -5      659.06      604.36     32.19 o
   2  10  -5     1918.85     1747.91     50.21 o
   3  10  -5     3025.46     3056.81     69.05 o
   4  10  -5      633.77      605.34     32.81 o
   5  10  -5     1013.94     1016.77     42.34 o
   6  10  -5      363.26      347.08     28.19 o
   7  10  -5      549.78      528.71     32.22 o
   8  10  -5      904.75      894.73     42.70 o
   9  10  -5      844.68      792.97     41.38 o
  10  10  -5      186.91      124.91     32.38 o
  11  10  -5     1604.32     1484.14    131.95 o
  12  10  -5       29.86       46.61     30.58 o
  13  10  -5     1566.10     1502.12     74.37 o
  14  10  -5      378.15      429.38     47.66 o
  15  10  -5      206.40      290.45     56.49 o
  16  10  -5       82.06       85.54     37.74 o
  17  10  -5      149.89      270.97     60.16 o
  18  10  -5      463.07      426.18    125.59 o
   0  11  -5      331.09      369.16     54.00 o
   1  11  -5     1507.55     1552.96     48.88 o
   2  11  -5      196.70      192.49     24.35 o
   3  11  -5     1295.87     1237.76     58.52 o
   4  11  -5     2333.17     2312.17     60.25 o
   5  11  -5      309.91      317.21     27.94 o
   6  11  -5     1155.57     1109.22     43.25 o
   7  11  -5      580.10      590.89     34.61 o
   8  11  -5       17.39        0.00     21.09 o
   9  11  -5      938.25      989.15     46.41 o
  10  11  -5      675.85      623.69     56.29 o
  11  11  -5     1114.18     1098.38     61.95 o
  12  11  -5       64.41       62.66     33.23 o
  13  11  -5      644.56      635.75     53.77 o
  14  11  -5      229.97      221.78     51.10 o
  15  11  -5      364.69      410.08     49.25 o
  16  11  -5       37.93       29.76     36.53 o
  17  11  -5      227.12      213.59     60.05 o
  18  11  -5       21.49       83.22     53.05 o
   1  12  -5      560.97      644.27     34.42 o
   2  12  -5      959.65     1047.69     42.09 o
   3  12  -5     1361.18     1388.86     48.13 o
   4  12  -5       49.74       30.03     20.48 o
   5  12  -5     1946.74     1913.19     55.90 o
   6  12  -5      123.54      113.15     22.82 o
   7  12  -5     1153.24     1202.00     57.65 o
   8  12  -5     1103.52     1155.68     45.54 o
   9  12  -5      764.86      782.54     53.17 o
  10  12  -5      136.69      167.59     57.24 o
  11  12  -5      983.56     1010.19     95.65 o
  12  12  -5      419.59      463.92     48.81 o
  13  12  -5      149.59      113.18     52.82 o
  14  12  -5      435.17      346.89     47.59 o
  15  12  -5       45.62       10.33     35.04 o
  16  12  -5        0.24        0.00     34.06 o
  17  12  -5      195.07       68.70     52.38 o
   0  13  -5       88.95      138.96     31.01 o
   1  13  -5     1052.41     1049.76     42.80 o
   2  13  -5       82.39       78.05     21.99 o
   3  13  -5      980.78     1014.31     42.38 o
   4  13  -5        3.72        0.00     19.77 o
   5  13  -5      521.81      586.43     44.78 o
   6  13  -5     1583.31     1611.19     52.59 o
   7  13  -5     1289.52     1231.78     47.51 o
   8  13  -5      122.98      140.14     25.10 o
   9  13  -5      438.33      424.38     45.67 o
  10  13  -5      369.01      395.63     45.40 o
  11  13  -5      489.72      479.11     48.63 o
  12  13  -5       97.15      106.29     38.22 o
  13  13  -5      690.16      748.12     63.01 o
  14  13  -5       18.30       13.26     32.66 o
  15  13  -5      704.11      697.08     60.07 o
  16  13  -5       59.51        0.00     41.99 o
   1  14  -5      556.43      554.13     34.81 o
   2  14  -5       99.16       91.30     23.19 o
   3  14  -5      175.60      193.62     27.19 o
   4  14  -5      536.80      546.19     35.20 o
   5  14  -5      817.76      731.27     39.25 o
   6  14  -5      706.46      749.25     40.05 o
   7  14  -5     1079.76     1076.94     45.47 o
   8  14  -5      285.09      280.69     39.44 o
   9  14  -5      784.16      823.76     49.31 o
  10  14  -5       40.77       68.84     32.78 o
  11  14  -5      105.63       96.12     36.33 o
  12  14  -5      369.10      418.08     54.46 o
  13  14  -5      168.36      138.33     41.27 o
  14  14  -5      202.74      130.33     41.23 o
  15  14  -5      199.23      225.00     52.47 o
  16  14  -5       87.52       42.79     41.07 o
   0  15  -5       12.71        0.00     26.88 o
   1  15  -5      831.54      869.47     41.84 o
   2  15  -5       61.15       12.59     20.76 o
   3  15  -5     1014.11     1199.90     47.91 o
   4  15  -5      363.29      377.05     32.17 o
   5  15  -5     2276.01     2357.29     66.48 o
   6  15  -5       80.35       66.71     24.88 o
   7  15  -5      372.08      415.49     34.63 o
   8  15  -5       29.76        2.27     22.76 o
   9  15  -5      446.41      484.02     42.86 o
  10  15  -5      214.54      216.48     41.59 o
  11  15  -5      787.96      765.35     80.47 o
  12  15  -5      117.84      109.22     39.41 o
  13  15  -5      454.70      457.68     57.54 o
  14  15  -5        1.92       33.30     38.32 o
  15  15  -5      454.74      501.41     72.05 o
   1  16  -5      344.74      353.19     32.74 o
   2  16  -5        8.00        0.00     20.74 o
   3  16  -5      871.16      892.37     43.83 o
   4  16  -5      327.04      348.08     32.56 o
   5  16  -5      470.33      416.26     34.15 o
   6  16  -5      146.23      145.75     27.89 o
   7  16  -5      767.23      731.67     41.68 o
   8  16  -5       87.61       69.76     26.05 o
   9  16  -5      565.16      542.65     45.11 o
  10  16  -5       38.29       72.86     29.81 o
  11  16  -5      231.14      213.83     45.29 o
  12  16  -5      131.11       87.78     39.53 o
  13  16  -5      275.29      381.73     53.18 o
  14  16  -5       16.65        0.00     36.73 o
   0  17  -5      837.27      830.47     56.26 o
   1  17  -5      875.42      847.19     44.33 o
   2  17  -5        8.02        2.79     23.05 o
   3  17  -5     2078.75     2176.85     65.52 o
   4  17  -5       15.30       12.02     22.86 o
   5  17  -5      713.60      769.49     42.92 o
   6  17  -5        3.26        0.00     23.30 o
   7  17  -5      202.70      171.94     29.62 o
   8  17  -5        1.87        8.91     24.63 o
   9  17  -5      351.41      332.33     40.37 o
  10  17  -5       92.92       21.62     30.84 o
  11  17  -5      680.99      691.26     51.03 o
  12  17  -5       73.87       62.83     40.69 o
  13  17  -5      660.79      678.67     87.32 o
   1  18  -5     1023.06     1060.64     49.15 o
   2  18  -5      289.72      306.12     33.31 o
   3  18  -5      625.82      629.07     46.66 o
   4  18  -5       27.22        6.24     24.92 o
   5  18  -5      914.70      952.98     47.05 o
   6  18  -5      161.46      102.12     28.24 o
   7  18  -5      578.46      658.21     42.41 o
   8  18  -5      113.51      120.88     34.30 o
   9  18  -5      491.66      510.29     46.29 o
  10  18  -5       24.97       25.69     32.30 o
  11  18  -5      672.94      725.64     53.35 o
  12  18  -5       78.21      112.66     43.14 o
   0  19  -5       29.95       85.35     62.60 o
   1  19  -5      573.43      546.39     39.64 o
   2  19  -5       46.46       22.66     24.76 o
   3  19  -5      275.78      291.36     34.55 o
   4  19  -5       72.15       89.43     28.84 o
   5  19  -5       33.44       58.08     35.64 o
   6  19  -5      133.29      117.73     30.03 o
   7  19  -5      116.98       69.58     28.74 o
   8  19  -5       32.74       60.62     32.79 o
   9  19  -5      131.75       98.32     40.24 o
  10  19  -5       62.03       47.91     33.85 o
  11  19  -5      423.61      438.57     47.89 o
   1  20  -5      667.73      718.37     45.01 o
   2  20  -5      524.47      463.96     39.33 o
   3  20  -5      260.13      338.70     36.55 o
   4  20  -5       11.22        8.16     26.50 o
   5  20  -5      688.60      663.40     44.30 o
   6  20  -5       13.33        7.41     25.85 o
   7  20  -5      586.12      634.34     55.19 o
   8  20  -5      170.49      160.01     38.85 o
   9  20  -5      660.34      595.09     51.08 o
   0  21  -5       99.64       23.20     59.23 o
   1  21  -5      376.48      399.15     39.21 o
   2  21  -5      106.87       77.96     36.96 o
   3  21  -5      179.27      215.16     34.06 o
   4  21  -5      111.85      111.58     31.12 o
   5  21  -5      165.14      184.16     34.03 o
   6  21  -5       64.34        9.08     28.96 o
   7  21  -5       28.69       37.85     29.63 o
   1  22  -5      257.93      158.29     43.40 o
   2  22  -5      258.35      342.87     39.78 o
   3  22  -5      412.56      377.96     40.67 o
   4  22  -5       92.39       59.73     41.99 o
   5  22  -5      419.88      388.04     41.38 o
   0   0  -4    19095.33    18458.90    378.87 o
   2   0  -4     6111.96     6089.78    116.44 o
   6   0  -4      119.57       70.52     30.51 o
   8   0  -4      268.43      200.48     43.19 o
  10   0  -4     5754.49     5708.39    221.08 o
  12   0  -4      949.53     1072.75     57.53 o
  14   0  -4     1152.11     1151.39     53.11 o
  16   0  -4     6980.47     7456.28    211.86 o
  18   0  -4      549.10      511.52     92.71 o
  20   0  -4      806.13      959.78    106.97 o
  22   0  -4      126.10       80.89     53.58 o
   1   1  -4      985.50     1011.22     25.03 o
   2   1  -4     3567.29     3312.41     52.49 o
   3   1  -4     1439.45     1507.09     30.46 o
   4   1  -4     6480.53     6172.97    151.28 o
   5   1  -4      820.79      789.42     36.44 o
   6   1  -4      164.97      162.16     21.63 o
   7   1  -4      174.30      152.95     43.52 o
   8   1  -4     8577.38     8391.64    165.70 o
   9   1  -4      176.10      197.52     28.03 o
  10   1  -4     1706.69     1648.42     49.90 o
  11   1  -4      457.87      451.25     36.08 o
  12   1  -4     3247.34     3179.99     73.88 o
  13   1  -4      612.82      584.90     42.74 o
  14   1  -4      434.06      499.31     29.21 o
  15   1  -4      758.08      784.64     51.58 o
  16   1  -4      250.79      298.62     63.56 o
  17   1  -4        9.31       54.10     26.47 o
  18   1  -4      593.47      622.73     46.16 o
  19   1  -4       32.64       57.52     38.89 o
  20   1  -4      444.21      511.78     47.43 o
  21   1  -4       18.26        0.00     32.54 o
  22   1  -4       34.35       42.33     33.57 o
   0   2  -4    21121.17    20736.78    348.24 o
   1   2  -4     1378.83     1335.89     29.96 o
   2   2  -4     5210.71     5206.15     73.98 o
   3   2  -4     2258.88     2345.96     42.88 o
   4   2  -4     3785.83     3664.11     90.04 o
   5   2  -4      834.52      878.22     38.26 o
   6   2  -4     1913.09     1809.49     58.56 o
   7   2  -4      284.42      305.87     22.95 o
   8   2  -4      157.30      171.98     31.74 o
   9   2  -4      246.02      230.37     23.03 o
  10   2  -4     1727.09     1855.13     78.06 o
  11   2  -4       29.57        0.00     17.04 o
  12   2  -4     2913.57     2956.49    105.51 o
  13   2  -4      242.65      255.62     27.19 o
  14   2  -4      387.53      287.02     45.19 o
  15   2  -4     1110.95     1168.21     60.32 o
  16   2  -4     3094.30     3274.14    102.49 o
  17   2  -4       76.99       84.27     33.58 o
  18   2  -4      325.64      363.44     45.61 o
  19   2  -4       55.89       26.71     28.29 o
  20   2  -4      825.22      812.89     78.97 o
  21   2  -4       53.95       83.33     33.52 o
  22   2  -4      301.91      309.48     47.18 o
   1   3  -4     6886.36     6931.84     93.52 o
   2   3  -4    16495.67    16525.46    199.69 o
   3   3  -4      230.24      225.27     13.16 o
   4   3  -4     7514.81     7503.97    124.27 o
   5   3  -4     2675.00     2776.59     61.91 o
   6   3  -4     1608.33     1601.56     46.55 o
   7   3  -4      579.03      639.12     37.86 o
   8   3  -4     7484.14     7405.65    147.48 o
   9   3  -4      132.04      146.09     17.39 o
  10   3  -4       31.49       23.59     15.55 o
  11   3  -4      624.86      604.25     33.41 o
  12   3  -4     3940.56     4067.64     89.89 o
  13   3  -4      543.43      560.67     41.46 o
  14   3  -4     2678.89     2817.25    144.77 o
  15   3  -4      717.63      722.13     49.33 o
  16   3  -4      312.31      306.41     41.19 o
  17   3  -4      223.74      258.81     40.68 o
  18   3  -4     1176.54     1353.25     70.88 o
  19   3  -4      195.26      200.25     41.77 o
  20   3  -4      712.18      639.81     57.48 o
  21   3  -4       58.97       71.01     34.04 o
   0   4  -4     9370.09     8576.85    136.10 o
   1   4  -4      797.40      787.25     22.13 o
   2   4  -4      151.49      160.83     11.81 o
   3   4  -4      389.56      416.47     15.74 o
   4   4  -4    14266.73    14399.90    153.07 o
   5   4  -4     2189.10     2189.03     47.93 o
   6   4  -4     1391.72     1357.39     36.80 o
   7   4  -4       27.27       19.97     12.50 o
   8   4  -4      155.97      184.15     18.16 o
   9   4  -4      152.07      135.54     17.49 o
  10   4  -4      891.60      891.69     32.31 o
  11   4  -4      368.97      361.33     28.37 o
  12   4  -4     3040.91     2948.47     74.03 o
  13   4  -4      483.42      435.12     42.89 o
  14   4  -4       81.07       50.68     33.11 o
  15   4  -4       78.09       66.48     22.15 o
  16   4  -4     1288.91     1296.78     71.90 o
  17   4  -4        5.36        0.00     27.00 o
  18   4  -4      121.27      155.21     52.60 o
  19   4  -4       17.00        0.00     31.74 o
  20   4  -4      587.25      713.31     60.29 o
  21   4  -4       82.19      136.82     43.42 o
   1   5  -4     1063.22     1017.15     23.34 o
   2   5  -4    15704.80    15535.24    164.41 o
   3   5  -4     4515.85     4812.80     62.19 o
   4   5  -4     2290.81     2331.67     38.08 o
   5   5  -4     1680.19     1701.41     41.40 o
   6   5  -4     1918.88     1948.10     52.38 o
   7   5  -4      142.45      121.53     16.10 o
   8   5  -4     8582.42     8584.30    128.66 o
   9   5  -4      363.56      364.05     22.66 o
  10   5  -4      368.10      389.42     23.89 o
  11   5  -4      304.80      327.22     31.45 o
  12   5  -4     3490.98     3442.87     81.67 o
  13   5  -4      409.72      444.82     41.40 o
  14   5  -4     1146.32     1221.58     50.20 o
  15   5  -4      221.84      273.80     53.22 o
  16   5  -4       16.32       13.19     27.94 o
  17   5  -4      890.77      936.63     60.67 o
  18   5  -4     1711.08     1833.83     81.62 o
  19   5  -4      146.83      175.45     40.61 o
  20   5  -4      816.91      938.72     66.02 o
  21   5  -4       26.42        4.13     37.35 o
   0   6  -4     7979.13     7544.25    124.29 o
   1   6  -4     1080.34     1113.19     26.06 o
   2   6  -4      732.02      763.87     20.90 o
   3   6  -4     4889.88     4795.27     61.37 o
   4   6  -4     3605.48     3570.62     50.59 o
   5   6  -4      630.48      652.79     26.16 o
   6   6  -4      239.38      196.36     19.27 o
   7   6  -4      884.93      861.34     38.27 o
   8   6  -4       26.33       26.08     14.17 o
   9   6  -4      712.61      690.99     29.04 o
  10   6  -4      592.89      565.61     34.22 o
  11   6  -4      599.75      701.28     53.87 o
  12   6  -4     1937.52     1920.34     59.13 o
  13   6  -4      152.67      184.97     26.49 o
  14   6  -4       17.36        1.51     21.34 o
  15   6  -4      241.05      242.13     30.17 o
  16   6  -4      758.24      906.22     61.89 o
  17   6  -4       52.43       29.22     68.29 o
  18   6  -4       26.86        0.00     29.84 o
  19   6  -4        7.91        0.00     31.06 o
  20   6  -4     1037.03     1051.69     70.05 o
  21   6  -4      237.37      273.19     48.56 o
   1   7  -4     1166.32     1175.70     25.48 o
   2   7  -4     1016.54      914.25     22.72 o
   3   7  -4     1401.09     1417.92     40.11 o
   4   7  -4     3988.49     4098.78     56.30 o
   5   7  -4      276.05      270.96     16.77 o
   6   7  -4     3389.43     3237.16     62.63 o
   7   7  -4      705.91      725.52     37.23 o
   8   7  -4     4587.69     4610.91     98.65 o
   9   7  -4      688.75      667.09     29.33 o
  10   7  -4      318.61      402.28     42.55 o
  11   7  -4      311.00      332.32     35.26 o
  12   7  -4     2209.84     2157.09     63.50 o
  13   7  -4      214.30      214.21     35.05 o
  14   7  -4      365.04      351.30     33.26 o
  15   7  -4      533.79      604.04     50.04 o
  16   7  -4      207.16      212.78     37.72 o
  17   7  -4      612.07      591.24     51.20 o
  18   7  -4      827.80      963.79     64.04 o
  19   7  -4      195.57      194.67     42.83 o
  20   7  -4      292.90      328.15     52.83 o
  21   7  -4      108.20      185.29     46.88 o
   0   8  -4     4539.67     4446.01     83.71 o
   1   8  -4      769.97      762.86     25.23 o
   2   8  -4      408.61      427.89     16.50 o
   3   8  -4      931.89      929.21     23.30 o
   4   8  -4     1389.84     1384.59     31.21 o
   5   8  -4     3567.48     3615.11     60.62 o
   6   8  -4     1482.94     1441.16     45.11 o
   7   8  -4     1808.13     1669.95     50.91 o
   8   8  -4       24.52       39.82     16.58 o
   9   8  -4     1754.63     1688.01     45.35 o
  10   8  -4      990.48     1025.26     42.70 o
  11   8  -4      621.51      737.83     39.06 o
  12   8  -4      590.23      619.68     40.37 o
  13   8  -4     1147.42     1237.96     58.44 o
  14   8  -4       38.20       51.57     23.57 o
  15   8  -4      158.72      119.53     29.68 o
  16   8  -4     1728.40     1740.85    212.35 o
  17   8  -4       95.53       32.85     38.37 o
  18   8  -4      211.95      168.85     42.46 o
  19   8  -4      338.58      367.45     48.99 o
  20   8  -4      891.09     1064.03     71.22 o
   1   9  -4     1862.70     1930.19     43.47 o
   2   9  -4     1496.99     1580.45     45.45 o
   3   9  -4     1046.63     1059.21     32.46 o
   4   9  -4     3688.38     3777.77     59.06 o
   5   9  -4      257.49      257.33     17.04 o
   6   9  -4     1114.50     1021.96     38.69 o
   7   9  -4      614.81      611.83     28.00 o
   8   9  -4     1788.55     1773.15     51.60 o
   9   9  -4      965.07      953.27     36.61 o
  10   9  -4      367.23      371.60     29.98 o
  11   9  -4      325.91      295.03     31.47 o
  12   9  -4     1416.93     1571.51     64.51 o
  13   9  -4      544.79      614.11     39.63 o
  14   9  -4        9.88        0.00     22.92 o
  15   9  -4      838.97      955.05     48.23 o
  16   9  -4       42.38        0.00     24.45 o
  17   9  -4      121.02      127.12     40.08 o
  18   9  -4      288.37      347.08     56.87 o
  19   9  -4      259.47      354.13     64.36 o
  20   9  -4      150.79      196.68     44.93 o
   0  10  -4     2865.96     2787.25     77.50 o
   1  10  -4     1495.26     1487.99     38.63 o
   2  10  -4      395.12      397.10     30.61 o
   3  10  -4     1740.67     1578.49     43.82 o
   4  10  -4     1927.42     1878.63     45.42 o
   5  10  -4     3243.48     3226.46     77.42 o
   6  10  -4     1767.92     1835.38     66.39 o
   7  10  -4     1775.77     1702.82     52.23 o
   8  10  -4      644.06      673.25     46.84 o
   9  10  -4     1500.08     1487.15     65.55 o
  10  10  -4     1109.64     1206.42     60.45 o
  11  10  -4     2089.94     2100.56     63.96 o
  12  10  -4      863.37      911.53     44.62 o
  13  10  -4      999.18     1099.78     49.24 o
  14  10  -4      210.87      145.87     29.64 o
  15  10  -4      330.13      389.38     36.38 o
  16  10  -4     1209.49     1109.00     53.45 o
  17  10  -4      646.30      720.44    122.37 o
  18  10  -4       42.74       56.62     36.95 o
  19  10  -4      310.86      345.70     50.84 o
  20  10  -4      364.44      380.41     93.49 o
   1  11  -4     1602.68     1648.05     42.00 o
   2  11  -4     4197.17     4066.67     71.68 o
   3  11  -4     2108.42     2095.87     47.83 o
   4  11  -4      915.66      940.77     32.71 o
   5  11  -4     2935.62     3002.03     59.31 o
   6  11  -4     1355.78     1391.53     97.62 o
   7  11  -4     1893.31     1736.14     54.35 o
   8  11  -4      614.71      578.69     34.18 o
   9  11  -4      390.30      371.11     30.70 o
  10  11  -4      140.10      154.41     44.20 o
  11  11  -4      341.27      369.09     39.74 o
  12  11  -4      227.37      197.67     35.76 o
  13  11  -4     2034.33     1914.74     76.59 o
  14  11  -4      447.96      479.29     47.60 o
  15  11  -4      460.65      426.97     46.37 o
  16  11  -4      125.94      126.69     40.83 o
  17  11  -4      447.07      488.53     50.64 o
  18  11  -4      143.00      211.79     44.52 o
  19  11  -4      372.54      525.69    125.96 o
   0  12  -4     4283.65     4326.42    158.30 o
   1  12  -4     1392.55     1415.38     54.89 o
   2  12  -4      129.04      111.92     18.16 o
   3  12  -4     1579.68     1520.04     41.80 o
   4  12  -4     2982.11     2999.41     60.17 o
   5  12  -4     2844.06     2807.44     58.29 o
   6  12  -4      368.70      371.24     27.97 o
   7  12  -4     1449.58     1360.33     51.75 o
   8  12  -4      344.07      279.90     29.16 o
   9  12  -4      958.99      942.64     42.88 o
  10  12  -4       47.84       68.61     40.82 o
  11  12  -4     2438.23     2354.64     82.41 o
  12  12  -4      391.44      376.16     43.34 o
  13  12  -4       11.98        0.00     29.29 o
  14  12  -4       68.25       24.04     32.29 o
  15  12  -4      257.75      314.19     55.00 o
  16  12  -4      584.03      667.66     60.90 o
  17  12  -4      263.71      315.91     60.44 o
  18  12  -4        9.08       28.00     46.74 o
  19  12  -4      127.35       98.93     53.13 o
   1  13  -4     2943.87     2882.37     60.23 o
   2  13  -4     1432.77     1349.60     40.62 o
   3  13  -4     2702.30     2841.79     59.58 o
   4  13  -4      415.40      403.69     25.71 o
   5  13  -4     2207.79     2131.82     51.25 o
   6  13  -4     1692.13     1610.40     49.75 o
   7  13  -4      216.31      223.62     28.42 o
   8  13  -4      969.38      937.54     51.52 o
   9  13  -4      567.06      506.15     34.95 o
  10  13  -4       65.71       61.46     29.83 o
  11  13  -4     1003.23      945.27     65.01 o
  12  13  -4      257.20      232.84     40.22 o
  13  13  -4      567.91      703.43    101.65 o
  14  13  -4      601.23      539.93     49.88 o
  15  13  -4      235.50      276.01     44.33 o
  16  13  -4       12.20        0.00     32.97 o
  17  13  -4      831.34      662.98     82.61 o
  18  13  -4      275.36      230.53     97.86 o
   0  14  -4     2284.38     2183.56     75.36 o
   1  14  -4      258.61      288.42     23.79 o
   2  14  -4        3.23        6.24     16.14 o
   3  14  -4      475.71      525.00     38.78 o
   4  14  -4      933.25      900.17     35.64 o
   5  14  -4     1100.31     1126.96     38.61 o
   6  14  -4     1080.34      922.21     44.40 o
   7  14  -4     2112.13     2168.39     59.34 o
   8  14  -4       30.98       40.75     23.16 o
   9  14  -4     1364.07     1419.22     81.33 o
  10  14  -4       50.95       24.97     31.32 o
  11  14  -4      248.30      289.67     41.25 o
  12  14  -4      589.90      592.62     51.31 o
  13  14  -4       85.24       53.37     35.96 o
  14  14  -4       68.88       67.79     35.86 o
  15  14  -4      247.16      236.49     49.88 o
  16  14  -4      299.11      336.10     49.00 o
  17  14  -4      232.16      322.72     63.40 o
  18  14  -4        3.51        9.57     43.27 o
   1  15  -4     1751.98     1846.22     50.00 o
   2  15  -4      618.48      660.77     32.52 o
   3  15  -4     2249.42     2185.50     54.35 o
   4  15  -4      412.34      398.58     27.59 o
   5  15  -4      722.28      769.66     40.70 o
   6  15  -4       70.51       64.86     22.29 o
   7  15  -4      216.82      194.02     29.98 o
   8  15  -4      433.85      415.92     35.36 o
   9  15  -4      478.90      489.02     46.16 o
  10  15  -4       46.85       39.77     31.99 o
  11  15  -4      600.37      603.40     50.95 o
  12  15  -4        8.03       21.65     31.50 o
  13  15  -4     1339.09     1318.68     71.07 o
  14  15  -4      229.97      279.52     45.84 o
  15  15  -4     1087.23     1208.35     71.72 o
  16  15  -4       67.81       60.98     38.66 o
  17  15  -4      526.66      497.63     71.02 o
   0  16  -4      257.08      306.87     37.52 o
   1  16  -4      806.39      770.43     35.37 o
   2  16  -4      151.55      128.27     22.04 o
   3  16  -4      999.02      992.02     38.92 o
   4  16  -4       26.51       21.40     19.40 o
   5  16  -4     1781.14     1751.88     50.05 o
   6  16  -4      328.02      377.45     31.42 o
   7  16  -4      845.59      875.87     42.11 o
   8  16  -4      422.52      416.42     32.86 o
   9  16  -4     1077.45     1028.18     61.35 o
  10  16  -4      121.82      154.60     38.04 o
  11  16  -4      140.38      196.04     40.41 o
  12  16  -4       45.11       39.51     34.26 o
  13  16  -4      959.80      994.42     65.15 o
  14  16  -4        4.71       25.03     36.98 o
  15  16  -4      292.87      314.21     49.12 o
  16  16  -4       44.64       38.48     38.30 o
   1  17  -4     2045.68     2148.06     56.40 o
   2  17  -4      404.49      424.40     30.42 o
   3  17  -4     1746.22     1679.66     50.03 o
   4  17  -4      453.16      443.99     33.10 o
   5  17  -4     1156.48     1080.45     41.63 o
   6  17  -4       55.42       60.01     28.63 o
   7  17  -4      449.07      442.57     34.46 o
   8  17  -4      144.71      160.55     27.17 o
   9  17  -4      239.09      224.17     41.39 o
  10  17  -4       93.30       61.02     36.31 o
  11  17  -4      715.61      707.42     57.87 o
  12  17  -4       58.00      120.03     38.78 o
  13  17  -4      859.59      830.82     70.13 o
  14  17  -4      202.90      287.39     48.38 o
  15  17  -4     1150.21     1185.87     74.74 o
   0  18  -4       98.85       80.97     31.67 o
   1  18  -4      720.76      721.13     36.89 o
   2  18  -4      323.61      325.81     32.11 o
   3  18  -4      809.05      778.45     37.51 o
   4  18  -4      310.70      285.43     28.52 o
   5  18  -4     1637.89     1568.81     66.06 o
   6  18  -4      115.64      171.72     40.59 o
   7  18  -4      923.98      932.95     44.63 o
   8  18  -4       66.71       62.42     25.64 o
   9  18  -4     1051.89     1060.58     65.41 o
  10  18  -4       62.05        5.27     32.41 o
  11  18  -4      722.58      755.97     59.65 o
  12  18  -4       25.92        0.00     34.13 o
  13  18  -4      527.15      551.95     75.65 o
  14  18  -4       55.45       42.28     40.49 o
   1  19  -4     1748.85     1795.16     54.08 o
   2  19  -4      155.11      149.61     25.05 o
   3  19  -4     1697.42     1681.80     63.85 o
   4  19  -4      448.45      458.69     38.74 o
   5  19  -4      130.33      130.04     28.11 o
   6  19  -4       22.97       24.87     24.04 o
   7  19  -4       48.51       55.32     26.02 o
   8  19  -4       63.35       46.76     26.47 o
   9  19  -4       23.08       75.88     31.93 o
  10  19  -4      192.13      183.16     36.72 o
  11  19  -4      616.78      638.02     58.77 o
  12  19  -4       57.57       28.34     43.29 o
  13  19  -4      818.23      810.78     66.22 o
   0  20  -4      254.48      338.43     43.98 o
   1  20  -4      479.23      503.31     34.59 o
   2  20  -4       76.19       32.14     23.70 o
   3  20  -4     1250.18     1303.43     73.03 o
   4  20  -4       76.74      100.68     26.12 o
   5  20  -4      685.94      657.13     45.39 o
   6  20  -4       98.22       40.59     25.78 o
   7  20  -4     1042.36     1036.40     51.71 o
   8  20  -4       54.00       37.85     30.67 o
   9  20  -4      698.51      719.05     50.92 o
  10  20  -4      385.37      425.83     44.89 o
  11  20  -4      970.53     1014.65     59.53 o
  12  20  -4       94.72       81.92     43.58 o
   1  21  -4      415.73      500.03     43.14 o
   2  21  -4       13.47        3.52     22.30 o
   3  21  -4       84.24       97.50     25.76 o
   4  21  -4       94.01       71.15     25.75 o
   5  21  -4      545.01      573.85     58.46 o
   6  21  -4       55.61       19.65     32.54 o
   7  21  -4      103.22      138.70     30.72 o
   8  21  -4      141.19      198.71     37.97 o
   9  21  -4      103.41      101.23     35.29 o
  10  21  -4       36.23       22.57     32.80 o
  11  21  -4      198.92      282.72     61.36 o
   0  22  -4       55.23       24.34     34.82 o
   1  22  -4      309.50      354.85     38.98 o
   2  22  -4        9.43        6.06     24.01 o
   3  22  -4      253.93      286.82     32.80 o
   4  22  -4       41.43       26.53     25.11 o
   5  22  -4      552.19      466.35     46.21 o
   6  22  -4      441.88      516.53     48.35 o
   7  22  -4      868.88      868.29     56.85 o
   8  22  -4       66.20      125.75     42.91 o
   9  22  -4      308.87      316.17     52.10 o
   1  23  -4      251.21      268.67     42.37 o
   2  23  -4       73.76       85.24     37.29 o
   3  23  -4      221.73      124.04     37.51 o
   4  23  -4      173.03      147.16     43.67 o
   5  23  -4      411.85      358.61     54.02 o
   6  23  -4       11.54        4.08     58.90 o
   7  23  -4        8.62        0.00     31.51 o
   0  24  -4      152.76      237.23    104.99 o
   1  24  -4       25.76        0.00     32.42 o
   2  24  -4       37.41       42.96     36.37 o
   3  24  -4      307.47      320.07     76.61 o
   4  24  -4      181.69      147.89     46.72 o
   2   0  -3    41348.33    42945.58    680.18 o
   4   0  -3     3786.91     3637.08    137.88 o
   6   0  -3     4819.26     4913.62    175.51 o
   8   0  -3      969.42      897.78     64.98 o
  10   0  -3      145.80       62.28     96.08 o
  12   0  -3    10417.43    10074.25    395.40 o
  14   0  -3     9149.74     9240.48    322.90 o
  16   0  -3      934.74     1028.73     70.16 o
  18   0  -3     1691.58     1785.13    129.95 o
  20   0  -3       88.73       76.29     43.55 o
  22   0  -3      172.31      230.99     60.23 o
   0   1  -3     5159.98     5061.71     97.17 o
   1   1  -3     2652.77     2773.15     44.38 o
   2   1  -3    11828.54    12810.59    153.38 o
   3   1  -3      409.50      477.28     24.12 o
   4   1  -3      943.59     1065.41     37.20 o
   5   1  -3     4317.53     4556.96    115.64 o
   6   1  -3     4644.72     4203.52    111.22 o
   7   1  -3      676.81      653.31     38.48 o
   8   1  -3      106.78      115.89     18.61 o
   9   1  -3       75.61       67.46     17.12 o
  10   1  -3     4894.75     4829.06    109.42 o
  11   1  -3      885.94      838.89     54.10 o
  12   1  -3      104.98       92.95     17.85 o
  13   1  -3      773.95      816.34     31.28 o
  14   1  -3     3844.56     3822.82     84.65 o
  15   1  -3      640.92      690.60     46.69 o
  16   1  -3     2082.81     2179.53     80.37 o
  17   1  -3      362.75      413.79     43.34 o
  18   1  -3      822.89      828.45     48.71 o
  19   1  -3       10.84        2.90     25.25 o
  20   1  -3       36.21       57.98     29.40 o
  21   1  -3      108.71       60.16     51.26 o
  22   1  -3      987.55     1112.04     88.75 o
  23   1  -3       24.87       46.96     34.33 o
   1   2  -3      327.27      386.63     21.03 o
   2   2  -3    39581.01    40461.87    455.86 o
   3   2  -3     2980.48     3098.03     56.41 o
   4   2  -3     9153.91     9207.64    166.42 o
   5   2  -3      361.32      374.73     20.25 o
   6   2  -3      470.29      421.90     27.68 o
   7   2  -3      135.37      128.33     16.03 o
   8   2  -3     2177.96     2186.51     57.76 o
   9   2  -3      138.37      116.26     17.14 o
  10   2  -3      329.99      301.43     23.03 o
  11   2  -3      477.88      551.88     35.44 o
  12   2  -3     5738.57     5763.88    108.48 o
  13   2  -3      110.53      155.77     26.63 o
  14   2  -3     8180.09     8204.89    148.63 o
  15   2  -3     2046.63     2027.33     98.43 o
  16   2  -3       20.09       20.08     31.69 o
  17   2  -3      188.03      268.39     58.59 o
  18   2  -3     2904.29     2918.12     98.81 o
  19   2  -3        2.34        0.00     26.87 o
  20   2  -3      228.88      241.76     36.96 o
  21   2  -3       65.84       99.05     33.18 o
  22   2  -3      432.10      379.73     45.96 o
  23   2  -3       71.54       31.75     34.09 o
   0   3  -3     5336.37     5581.98     91.25 o
   1   3  -3     7993.96     8293.26     97.31 o
   2   3  -3      315.82      300.87     12.61 o
   3   3  -3     2726.48     2664.83     46.53 o
   4   3  -3      177.30      159.44     10.71 o
   5   3  -3     1269.97     1271.33     28.48 o
   6   3  -3    16860.83    16647.70    196.30 o
   7   3  -3      125.26      118.05     10.58 o
   8   3  -3      940.43     1132.16     26.55 o
   9   3  -3      932.15      983.53     25.13 o
  10   3  -3     6572.15     6229.50    119.45 o
  11   3  -3      367.63      274.00     45.34 o
  12   3  -3      109.45       96.02     18.73 o
  13   3  -3     1524.34     1465.19     48.53 o
  14   3  -3      774.01      771.53     38.16 o
  15   3  -3      290.95      386.47     77.08 o
  16   3  -3      738.53      839.84     53.36 o
  17   3  -3      340.54      347.06     40.35 o
  18   3  -3      576.78      563.41     49.84 o
  19   3  -3      285.43      213.84     40.64 o
  20   3  -3       61.44       27.09     33.81 o
  21   3  -3      196.18      193.40     37.29 o
  22   3  -3     1123.93     1228.01     65.75 o
  23   3  -3       77.02       30.30     33.43 o
   1   4  -3     3188.53     3252.72     42.81 o
   2   4  -3    12509.77    12271.43    128.72 o
   3   4  -3      354.82      380.35     15.01 o
   4   4  -3     7880.32     7946.51    101.41 o
   5   4  -3      511.49      506.01     17.12 o
   6   4  -3     5769.89     5887.76     79.84 o
   7   4  -3     1770.52     1744.85     33.84 o
   8   4  -3     6308.56     6573.14     89.01 o
   9   4  -3      565.86      560.32     22.62 o
  10   4  -3     1980.55     1842.64     39.01 o
  11   4  -3       66.73       92.92     18.31 o
  12   4  -3     1126.40     1017.40     78.36 o
  13   4  -3      758.13      760.02     36.00 o
  14   4  -3     5087.41     5026.95    102.59 o
  15   4  -3      184.95      149.63     42.08 o
  16   4  -3      306.60      243.14     36.68 o
  17   4  -3       57.74       47.31     29.76 o
  18   4  -3     4260.03     4394.00    124.84 o
  19   4  -3       18.24        0.00     33.44 o
  20   4  -3      189.94      215.98     56.88 o
  21   4  -3       39.25       46.49     35.70 o
  22   4  -3      580.07      625.09     60.82 o
   0   5  -3     3468.67     3560.50     65.71 o
   1   5  -3     2682.75     2621.58     36.52 o
   2   5  -3      721.44      718.39     17.69 o
   3   5  -3     3011.44     2955.25     47.22 o
   4   5  -3     2701.73     2519.79     42.38 o
   5   5  -3      152.13      158.45     11.92 o
   6   5  -3    14594.94    14526.58    176.08 o
   7   5  -3      868.04      888.03     35.34 o
   8   5  -3      574.54      605.52     20.89 o
   9   5  -3      170.01      138.69     17.78 o
  10   5  -3     4453.80     4283.89     66.42 o
  11   5  -3      881.64      929.97     38.29 o
  12   5  -3       17.29        0.00     15.72 o
  13   5  -3      358.48      320.69     52.10 o
  14   5  -3      654.00      694.80     37.47 o
  15   5  -3     1073.92     1052.52     97.35 o
  16   5  -3      572.62      644.83     47.54 o
  17   5  -3      727.49      834.31     54.78 o
  18   5  -3      646.20      638.31     52.46 o
  19   5  -3      344.91      320.32     44.71 o
  20   5  -3      267.32      276.30     44.18 o
  21   5  -3       81.43       50.94     36.39 o
  22   5  -3      931.79     1022.96     70.48 o
   1   6  -3     3517.99     3468.72     45.55 o
   2   6  -3    11218.72    10694.25    115.29 o
   3   6  -3      134.56      155.22     13.57 o
   4   6  -3      473.03      512.10     18.28 o
   5   6  -3     2135.90     2108.46     42.27 o
   6   6  -3    17761.75    18722.00    221.81 o
   7   6  -3     2851.38     2878.45     48.43 o
   8   6  -3     6100.24     5722.56     81.73 o
   9   6  -3     2692.08     2589.14     70.67 o
  10   6  -3     1955.53     2009.20     40.70 o
  11   6  -3      433.86      416.56     27.77 o
  12   6  -3      524.08      544.69     31.44 o
  13   6  -3      523.06      537.77     39.68 o
  14   6  -3     1033.65     1016.64     43.91 o
  15   6  -3      215.69      188.80     26.46 o
  16   6  -3      230.95      254.12     36.27 o
  17   6  -3      447.27      408.36     44.57 o
  18   6  -3     1289.70     1312.72     68.75 o
  19   6  -3      176.26      146.78     39.00 o
  20   6  -3       63.39       79.51     37.06 o
  21   6  -3      155.91      113.85     39.26 o
  22   6  -3      392.82      462.20     56.87 o
   0   7  -3     2236.10     2142.75     47.31 o
   1   7  -3     3684.41     3659.11     47.86 o
   2   7  -3     5714.18     5979.24     70.39 o
   3   7  -3     2934.84     3069.68     42.91 o
   4   7  -3     2647.95     2584.52     44.61 o
   5   7  -3      980.31      993.17     25.99 o
   6   7  -3     6012.63     5900.50     82.87 o
   7   7  -3      165.66      178.72     16.22 o
   8   7  -3      414.78      441.89     19.09 o
   9   7  -3      430.15      443.76     19.83 o
  10   7  -3     3578.65     3365.58     66.61 o
  11   7  -3     1044.12     1002.01     40.26 o
  12   7  -3      546.53      548.10     41.35 o
  13   7  -3      273.15      249.20     26.72 o
  14   7  -3      621.60      638.27     43.99 o
  15   7  -3      803.13      788.96     40.97 o
  16   7  -3      599.70      672.67     54.37 o
  17   7  -3      753.32      767.58     54.08 o
  18   7  -3      523.24      559.60     51.42 o
  19   7  -3      382.33      406.84     67.13 o
  20   7  -3      915.67     1040.05     66.77 o
  21   7  -3       69.66       72.32     39.49 o
  22   7  -3      857.61     1115.29     75.31 o
   1   8  -3      971.37      993.86     28.15 o
   2   8  -3    14013.48    13594.81    155.02 o
   3   8  -3     4548.10     4653.59     58.73 o
   4   8  -3     2020.86     2112.03     39.98 o
   5   8  -3     2584.46     2623.75     45.90 o
   6   8  -3     3971.00     3973.99     65.41 o
   7   8  -3     3926.68     3842.83     61.63 o
   8   8  -3     3735.74     3618.38     59.49 o
   9   8  -3     4011.32     3996.56     64.69 o
  10   8  -3      620.56      576.68     26.65 o
  11   8  -3      262.03      235.37     24.99 o
  12   8  -3      262.91      296.64     27.96 o
  13   8  -3     1795.65     1794.54     79.71 o
  14   8  -3      862.25      890.82     48.26 o
  15   8  -3      121.19       91.76     22.13 o
  16   8  -3      646.77      653.53     51.41 o
  17   8  -3      118.99      112.19     34.96 o
  18   8  -3      545.35      575.67     52.72 o
  19   8  -3      249.04      276.20     43.98 o
  20   8  -3       20.15       83.13     38.88 o
  21   8  -3      274.23      323.56     50.29 o
  22   8  -3      306.62      393.09     54.68 o
   0   9  -3       57.89       46.74     16.02 o
   1   9  -3     2119.89     2066.99     42.44 o
   2   9  -3      682.55      724.54     34.32 o
   3   9  -3     2264.88     2309.81     40.36 o
   4   9  -3     3985.75     3961.59     85.50 o
   5   9  -3     1989.07     1967.80     39.66 o
   6   9  -3     3184.19     3111.77     62.70 o
   7   9  -3     1760.76     1694.77     37.21 o
   8   9  -3      845.19      886.17     32.80 o
   9   9  -3      407.79      423.17     21.05 o
  10   9  -3     3295.65     3232.34     65.46 o
  11   9  -3     1086.09     1071.15     43.31 o
  12   9  -3     1750.54     1809.08     57.36 o
  13   9  -3      257.00      229.72     27.87 o
  14   9  -3     1009.33      897.13     55.64 o
  15   9  -3      475.12      449.10     56.67 o
  16   9  -3      274.94      286.47     61.92 o
  17   9  -3      420.22      467.83     48.20 o
  18   9  -3      513.69      554.83     51.85 o
  19   9  -3      288.78      370.54     85.19 o
  20   9  -3      141.59      170.75     43.80 o
  21   9  -3      337.70      343.36     52.11 o
   1  10  -3      216.60      172.50     16.24 o
   2  10  -3     4452.96     4321.12     70.33 o
   3  10  -3     3312.69     3436.82     52.94 o
   4  10  -3      492.85      503.04     20.71 o
   5  10  -3     3889.06     3929.85     65.50 o
   6  10  -3      930.97      875.16     27.58 o
   7  10  -3     3096.35     2901.13     58.91 o
   8  10  -3      812.42      839.09     40.01 o
   9  10  -3     1810.03     1728.73     40.16 o
  10  10  -3      654.01      673.98     31.02 o
  11  10  -3     2908.19     2877.86     71.53 o
  12  10  -3        5.78        0.55     19.87 o
  13  10  -3     1476.28     1344.67     51.33 o
  14  10  -3     1436.91     1490.83     54.81 o
  15  10  -3      521.57      536.16     38.31 o
  16  10  -3      152.63       75.43     31.33 o
  17  10  -3      179.13      165.52     44.57 o
  18  10  -3     1850.94     1888.79     82.18 o
  19  10  -3      481.46      633.57     85.55 o
  20  10  -3       82.89       62.66     40.38 o
  21  10  -3      148.66      106.28     44.28 o
   0  11  -3      746.23      739.84     37.98 o
   1  11  -3     2850.37     2586.50     51.15 o
   2  11  -3       76.86      110.19     15.41 o
   3  11  -3     1082.29     1094.02     32.40 o
   4  11  -3      863.54      837.79     28.87 o
   5  11  -3     3377.90     3208.19     64.40 o
   6  11  -3     1512.26     1414.48     36.56 o
   7  11  -3      169.72      169.19     23.33 o
   8  11  -3      427.84      426.33     30.92 o
   9  11  -3     1975.92     2070.73     45.26 o
  10  11  -3     1124.87     1140.50     38.83 o
  11  11  -3      639.91      703.02     37.52 o
  12  11  -3      229.43      232.42     27.84 o
  13  11  -3      997.24     1046.40     46.80 o
  14  11  -3       72.96       68.04     24.02 o
  15  11  -3      939.12      944.13     47.44 o
  16  11  -3        7.36        0.00     27.56 o
  17  11  -3      612.21      771.01     57.47 o
  18  11  -3        2.95        0.00     36.48 o
  19  11  -3      481.80      498.95     53.38 o
  20  11  -3       59.38       80.55     39.27 o
  21  11  -3      322.94      415.57     64.82 o
   1  12  -3     1076.87     1114.63     33.59 o
   2  12  -3     5111.30     4956.66     80.17 o
   3  12  -3     3384.80     3410.79     62.05 o
   4  12  -3      367.57      414.55     23.07 o
   5  12  -3     1988.05     1876.77     48.81 o
   6  12  -3      725.13      835.99     34.59 o
   7  12  -3     4313.93     4149.90     95.35 o
   8  12  -3     2011.13     2018.01     75.02 o
   9  12  -3     3141.52     3043.22     73.77 o
  10  12  -3      238.45      256.26     27.52 o
  11  12  -3     2916.02     2772.98     72.42 o
  12  12  -3      384.17      402.84     32.69 o
  13  12  -3      178.08      185.76     28.37 o
  14  12  -3      968.95      981.58     47.50 o
  15  12  -3       90.82      127.24     29.24 o
  16  12  -3       65.13       45.50     27.29 o
  17  12  -3      303.93      341.54     45.01 o
  18  12  -3      792.15      829.93     60.87 o
  19  12  -3      350.81      407.37     52.57 o
  20  12  -3       13.56        0.00     36.23 o
   0  13  -3      171.47      197.39     31.21 o
   1  13  -3     4689.29     4604.09     77.90 o
   2  13  -3      185.80      163.92     22.09 o
   3  13  -3     4142.48     4282.10     74.31 o
   4  13  -3       58.07       47.78     16.05 o
   5  13  -3     1883.73     1860.49     49.82 o
   6  13  -3     2530.99     2344.17     56.34 o
   7  13  -3     1161.30     1122.00     52.34 o
   8  13  -3      301.06      385.32     26.55 o
   9  13  -3      385.30      380.42     27.37 o
  10  13  -3      195.02      208.07     27.71 o
  11  13  -3     1637.80     1532.59     66.82 o
  12  13  -3       25.91       42.66     29.21 o
  13  13  -3      888.42      908.69     55.65 o
  14  13  -3       77.80       95.42     34.06 o
  15  13  -3      813.15      900.85     61.38 o
  16  13  -3      203.38      127.76     39.35 o
  17  13  -3     1176.71     1190.74     90.60 o
  18  13  -3        9.40       57.54     50.26 o
  19  13  -3      735.70      657.21     76.48 o
  20  13  -3       68.26       52.69     54.07 o
   1  14  -3      694.67      685.28     29.71 o
   2  14  -3     2440.92     2509.34     54.49 o
   3  14  -3      397.88      428.42     25.58 o
   4  14  -3      339.29      339.39     23.77 o
   5  14  -3     1561.24     1483.44     41.78 o
   6  14  -3     4974.14     4841.99     91.18 o
   7  14  -3     3870.07     3836.73     78.62 o
   8  14  -3     1077.51     1041.25     39.74 o
   9  14  -3     2100.26     2010.69     55.82 o
  10  14  -3       13.69       25.21     23.02 o
  11  14  -3      545.42      502.49     44.60 o
  12  14  -3      569.08      548.22     47.24 o
  13  14  -3      170.72      189.56     38.31 o
  14  14  -3      573.35      579.26     51.00 o
  15  14  -3      164.98      181.40     40.73 o
  16  14  -3       34.12       72.45     36.46 o
  17  14  -3      196.02      216.39     56.95 o
  18  14  -3      172.48      215.88     57.39 o
  19  14  -3      215.71      279.58     97.27 o
   0  15  -3      711.04      723.01     44.90 o
   1  15  -3     5893.75     5883.62     95.58 o
   2  15  -3       71.97       59.87     17.98 o
   3  15  -3     3072.28     3060.67     62.41 o
   4  15  -3      488.87      519.31     28.21 o
   5  15  -3     1056.71      979.54     54.48 o
   6  15  -3       92.05       84.93     22.51 o
   7  15  -3      595.23      544.70     32.86 o
   8  15  -3      442.37      462.15     30.77 o
   9  15  -3      429.28      431.96     31.05 o
  10  15  -3      362.48      444.04     36.95 o
  11  15  -3      824.61      838.81     54.56 o
  12  15  -3      335.31      259.90     40.06 o
  13  15  -3      924.93      917.83     59.11 o
  14  15  -3      110.25       87.42     36.67 o
  15  15  -3     1564.35     1668.53     79.05 o
  16  15  -3      300.73      282.30     48.50 o
  17  15  -3      842.91      881.69    135.50 o
  18  15  -3       10.76        0.00     47.19 o
   1  16  -3      149.15      183.05     22.30 o
   2  16  -3      722.38      755.97     33.16 o
   3  16  -3      659.22      691.35     31.71 o
   4  16  -3      406.32      421.78     27.43 o
   5  16  -3      555.49      536.17     29.91 o
   6  16  -3      165.76      184.02     22.65 o
   7  16  -3      597.54      647.79     38.23 o
   8  16  -3      929.64      956.31     49.51 o
   9  16  -3      710.25      802.04     39.47 o
  10  16  -3      244.14      221.01     32.57 o
  11  16  -3      565.10      464.67     47.00 o
  12  16  -3       91.99       66.68     34.31 o
  13  16  -3      979.92     1015.99     63.38 o
  14  16  -3       32.02       29.50     48.42 o
  15  16  -3      230.13      158.45     42.80 o
  16  16  -3        5.12        0.00     34.78 o
  17  16  -3      312.25      237.26     62.74 o
  18  16  -3       52.13       46.70     56.86 o
   0  17  -3     2076.05     2088.85     75.34 o
   1  17  -3     4466.99     4552.78     83.47 o
   2  17  -3       64.76       74.63     19.85 o
   3  17  -3     3845.46     3906.99     75.47 o
   4  17  -3      113.16      135.71     22.26 o
   5  17  -3     1316.30     1279.41     42.19 o
   6  17  -3      336.49      308.60     32.13 o
   7  17  -3      286.71      258.92     31.44 o
   8  17  -3      588.88      477.56     33.66 o
   9  17  -3      184.50      185.21     32.21 o
  10  17  -3       58.67       91.16     28.99 o
  11  17  -3     1000.97     1046.85     63.71 o
  12  17  -3       12.32        0.00     37.11 o
  13  17  -3     1316.41     1370.27     73.44 o
  14  17  -3       57.45       18.08     36.17 o
  15  17  -3     1068.16     1055.51     69.82 o
  16  17  -3      166.29      197.24     47.00 o
  17  17  -3      877.85      860.73     86.90 o
   1  18  -3     1168.30     1170.05     42.04 o
   2  18  -3      275.18      273.12     25.98 o
   3  18  -3     1346.47     1365.80     44.70 o
   4  18  -3      291.27      270.63     25.89 o
   5  18  -3     1579.72     1543.50     74.45 o
   6  18  -3      622.27      618.27     36.68 o
   7  18  -3     1367.91     1403.53     47.00 o
   8  18  -3      212.11      183.31     31.60 o
   9  18  -3      578.15      643.82     44.59 o
  10  18  -3       87.72       95.15     29.89 o
  11  18  -3     1157.78     1248.10     69.09 o
  12  18  -3      159.04      178.31     42.70 o
  13  18  -3      490.93      537.76     54.57 o
  14  18  -3      147.92      100.90     43.64 o
  15  18  -3      478.40      431.77     53.21 o
  16  18  -3       27.85      104.79     44.51 o
   0  19  -3      184.68      134.22     33.37 o
   1  19  -3     3590.69     3583.62     74.48 o
   2  19  -3      107.08      104.17     22.72 o
   3  19  -3      582.26      590.22     33.59 o
   4  19  -3       25.49       56.05     20.45 o
   5  19  -3      248.07      250.39     27.50 o
   6  19  -3      147.07      110.14     23.85 o
   7  19  -3       97.07       86.15     23.58 o
   8  19  -3      341.55      379.83     30.85 o
   9  19  -3      672.17      699.71     47.22 o
  10  19  -3       48.89       75.02     36.71 o
  11  19  -3      596.45      644.60     57.28 o
  12  19  -3        1.65        0.00     33.51 o
  13  19  -3      688.95      733.18     61.83 o
  14  19  -3       64.90       56.11     41.26 o
  15  19  -3     1002.92     1084.29     75.53 o
   1  20  -3      753.58      761.13     37.78 o
   2  20  -3       64.13      100.11     22.93 o
   3  20  -3      705.95      782.98     38.32 o
   4  20  -3       40.96       33.01     21.91 o
   5  20  -3     1087.49     1094.86     44.30 o
   6  20  -3      183.80      175.47     26.85 o
   7  20  -3     1209.90     1197.61     45.82 o
   8  20  -3      269.51      274.34     30.18 o
   9  20  -3     1514.62     1568.72     67.33 o
  10  20  -3       64.42      103.28     52.30 o
  11  20  -3     1318.69     1329.25     95.73 o
  12  20  -3       54.81       79.31     53.75 o
  13  20  -3      166.68       88.70     68.74 o
  14  20  -3       97.26       27.88     55.24 o
   0  21  -3      203.85      207.73     74.09 o
   1  21  -3      995.20      950.80     54.78 o
   2  21  -3      131.34       76.20     27.03 o
   3  21  -3      310.75      375.04     35.18 o
   4  21  -3      194.13      193.57     30.47 o
   5  21  -3      231.48      239.88     32.00 o
   6  21  -3      219.33      262.54     33.40 o
   7  21  -3       34.32       58.71     26.77 o
   8  21  -3       43.21       22.06     26.19 o
   9  21  -3      180.58      178.34     35.86 o
  10  21  -3      594.45      660.38     76.76 o
  11  21  -3       81.12      101.65     57.29 o
  12  21  -3      258.72      213.87     86.77 o
  13  21  -3      422.28      355.81     69.75 o
   1  22  -3      136.88      127.17     34.90 o
   2  22  -3       18.06        0.00     26.41 o
   3  22  -3      532.60      514.65     46.74 o
   4  22  -3      194.52      170.42     36.58 o
   5  22  -3      910.89     1096.01     79.09 o
   6  22  -3       21.54       32.37     31.66 o
   7  22  -3     1278.34     1365.84     77.55 o
   8  22  -3      557.72      585.39     59.96 o
   9  22  -3      749.74      812.36     81.75 o
  10  22  -3      167.90      145.02     59.11 o
  11  22  -3      293.03      181.96     63.41 o
  12  22  -3       91.24       22.00     52.37 o
   0  23  -3      504.00      482.21     67.12 o
   1  23  -3      108.77      114.68     34.97 o
   2  23  -3      197.44      244.80     41.06 o
   3  23  -3     1056.61     1042.86     59.44 o
   4  23  -3      375.78      331.78     44.08 o
   5  23  -3      379.31      386.39     44.79 o
   6  23  -3      619.09      723.20     65.11 o
   7  23  -3      552.82      583.01     77.65 o
   8  23  -3       38.73       28.29     66.34 o
   9  23  -3      186.24      165.77     77.06 o
  10  23  -3      249.39      177.09     60.61 o
   1  24  -3       53.65       76.75     35.69 o
   2  24  -3      145.56      164.20     43.00 o
   3  24  -3       99.95      109.03     36.58 o
   4  24  -3       11.93       19.97     39.89 o
   5  24  -3      401.12      415.35     56.54 o
   6  24  -3       16.20       71.73     43.15 o
   7  24  -3      262.58      287.48     78.31 o
   8  24  -3      171.75      112.94     52.66 o
   0  25  -3      323.51      489.78    193.74 o
   1  25  -3      344.96      429.78     58.04 o
   2  25  -3       88.16      130.20     46.38 o
   3  25  -3      638.49      650.31     63.24 o
   4  25  -3       99.22      104.08     42.68 o
   5  25  -3       34.41       18.62     41.83 o
   0   0  -2   396013.00   386279.47  10451.25 o
   2   0  -2     5983.78     6507.12    200.08 o
   4   0  -2     1678.93     1751.58     80.82 o
   6   0  -2     2074.14     1830.03     83.20 o
   8   0  -2      419.84      437.80     43.98 o
  10   0  -2     8127.70     8339.16    223.26 o
  12   0  -2     8122.00     8380.41    187.73 o
  14   0  -2     3645.37     3553.88    165.21 o
  16   0  -2    19875.95    19966.82    441.26 o
  18   0  -2      262.37      220.11     93.90 o
  20   0  -2     1227.86     1173.28     82.40 o
  22   0  -2       64.13       43.12     42.51 o
  24   0  -2      181.62      201.33     57.46 o
   1   1  -2     8155.58     8683.88    104.78 o
   2   1  -2    35171.52    38111.74    529.29 o
   3   1  -2     5675.14     5996.18    130.27 o
   4   1  -2    24285.58    24724.26    425.63 o
   5   1  -2     1257.09     1291.20     39.13 o
   6   1  -2     5368.39     5974.46     94.62 o
   7   1  -2        3.60        5.22      6.81 o
   8   1  -2     9084.35     7788.48    122.90 o
   9   1  -2       56.83       47.92     13.21 o
  10   1  -2     1344.63     1444.03     37.78 o
  11   1  -2      748.91      741.15     22.99 o
  12   1  -2     9265.14     8982.66    129.06 o
  13   1  -2      238.40      225.51     21.60 o
  14   1  -2       78.82       83.28     29.25 o
  15   1  -2      758.54      699.92     50.65 o
  16   1  -2      272.09      353.74     38.81 o
  17   1  -2     1301.12     1299.66     61.78 o
  18   1  -2      169.61      208.20     31.18 o
  19   1  -2       55.67       59.22     26.14 o
  20   1  -2     1375.05     1499.13     63.52 o
  21   1  -2      180.67      197.88     34.51 o
  22   1  -2        1.56       10.47     30.72 o
  23   1  -2       27.67       46.61     32.51 o
   0   2  -2    35535.30    36965.02    588.04 o
   1   2  -2     9627.24     9867.53    117.34 o
   2   2  -2    51365.79    53990.40    640.59 o
   3   2  -2    13756.78    14264.11    181.99 o
   4   2  -2     5074.00     5031.69     71.13 o
   5   2  -2     1137.55     1163.69     31.90 o
   6   2  -2     5860.53     5708.44     82.63 o
   7   2  -2      249.75      247.28     13.63 o
   8   2  -2     1633.54     1848.16     43.63 o
   9   2  -2      713.48      796.39     24.85 o
  10   2  -2     5094.64     5327.73     83.85 o
  11   2  -2      579.33      639.57     24.71 o
  12   2  -2     8336.33     8569.47    113.49 o
  13   2  -2      246.08      296.53     25.29 o
  14   2  -2     1518.62     1490.24     49.57 o
  15   2  -2     1556.91     1560.68     61.93 o
  16   2  -2     9514.59     9006.15    190.78 o
  17   2  -2      612.88      545.64     45.51 o
  18   2  -2       55.19       51.57     30.15 o
  19   2  -2      700.51      645.78     50.34 o
  20   2  -2     1043.59     1086.57     56.16 o
  21   2  -2      115.88      123.62     32.38 o
  22   2  -2      144.78      154.70     35.77 o
  23   2  -2       94.58       70.60     37.02 o
   1   3  -2    17119.94    17634.70    203.38 o
   2   3  -2    26833.16    27666.02    311.26 o
   3   3  -2      595.71      604.14     16.13 o
   4   3  -2    31773.30    32698.95    367.41 o
   5   3  -2      265.45      253.90     15.18 o
   6   3  -2       43.87       37.69      7.48 o
   7   3  -2     1027.57     1078.62     23.46 o
   8   3  -2    10587.82     8931.88    124.22 o
   9   3  -2      443.48      453.15     33.65 o
  10   3  -2      606.39      664.55     39.43 o
  11   3  -2      327.30      313.77     19.14 o
  12   3  -2    12894.58    13110.51    182.13 o
  13   3  -2      983.43      941.51     42.05 o
  14   3  -2      969.62      984.31     40.50 o
  15   3  -2     1054.27     1001.81     43.23 o
  16   3  -2     1134.93     1165.32     48.37 o
  17   3  -2      190.24      151.57     31.63 o
  18   3  -2        6.03        0.00     42.28 o
  19   3  -2      348.11      396.49     44.69 o
  20   3  -2      793.30      782.69     62.80 o
  21   3  -2      184.96      118.00     36.88 o
  22   3  -2       14.20       46.43     32.41 o
  23   3  -2      177.41      223.41     41.12 o
   0   4  -2     3684.65     4039.65     79.08 o
   1   4  -2     4885.38     5081.88     67.78 o
   2   4  -2      492.20      501.91     17.46 o
   3   4  -2      777.75      787.53     18.92 o
   4   4  -2     5061.11     5180.32     68.54 o
   5   4  -2     1249.55     1265.81     25.12 o
   6   4  -2     2110.73     2237.38     37.00 o
   7   4  -2      234.81      240.57     12.27 o
   8   4  -2       92.29       99.50     10.25 o
   9   4  -2     3640.77     3979.79     64.94 o
  10   4  -2     2127.66     2190.11     45.38 o
  11   4  -2     1028.82     1073.75     32.58 o
  12   4  -2     3999.38     3996.73     74.38 o
  13   4  -2      104.98      119.29     29.60 o
  14   4  -2      916.35      948.81     34.20 o
  15   4  -2      122.37       91.64     24.13 o
  16   4  -2     1433.71     1490.63     93.33 o
  17   4  -2       12.44        0.00     34.29 o
  18   4  -2       96.35       62.08     30.36 o
  19   4  -2       20.63       33.21     32.01 o
  20   4  -2     1502.86     1620.08     76.38 o
  21   4  -2      169.29      149.96     70.27 o
  22   4  -2      349.61      310.72     48.81 o
  23   4  -2       71.27       97.34     35.19 o
   1   5  -2      307.97      304.58     13.15 o
   2   5  -2     6730.61     6759.95     95.10 o
   3   5  -2     1500.41     1475.22     27.49 o
   4   5  -2    14090.02    14221.05    167.03 o
   5   5  -2      797.42      812.76     20.40 o
   6   5  -2     1829.85     1801.43     32.67 o
   7   5  -2      715.95      726.12     22.22 o
   8   5  -2    42293.12    42363.97    477.87 o
   9   5  -2      109.41      119.31     11.52 o
  10   5  -2     2273.01     2379.74     46.50 o
  11   5  -2     1660.32     1681.53     42.04 o
  12   5  -2     9294.74     9194.38    137.47 o
  13   5  -2     1442.28     1368.44     40.15 o
  14   5  -2      376.68      386.33     24.69 o
  15   5  -2     1067.26      995.18     43.48 o
  16   5  -2      783.03      757.86     68.17 o
  17   5  -2     1661.50     1686.87     69.19 o
  18   5  -2      333.56      391.11     42.58 o
  19   5  -2      449.78      401.82     46.29 o
  20   5  -2     1125.49     1110.04     65.40 o
  21   5  -2      241.13      259.03     45.04 o
  22   5  -2       97.40       54.91     36.69 o
  23   5  -2      115.82      138.02     44.83 o
   0   6  -2     2399.71     1979.57     68.50 o
   1   6  -2     1609.45     1626.70     31.24 o
   2   6  -2       49.16       54.98     10.00 o
   3   6  -2     2293.70     2303.30     37.60 o
   4   6  -2     6638.99     6363.16     82.94 o
   5   6  -2     2766.44     2758.23     43.90 o
   6   6  -2     1307.18     1510.65     30.22 o
   7   6  -2     7822.47     7906.57    102.75 o
   8   6  -2      457.81      480.32     18.01 o
   9   6  -2     2817.42     2724.91     46.08 o
  10   6  -2     1593.29     1577.15     33.53 o
  11   6  -2     1109.81     1111.79     38.65 o
  12   6  -2     5246.95     5360.51     89.67 o
  13   6  -2      611.06      649.50     29.85 o
  14   6  -2      132.88      118.38     19.01 o
  15   6  -2       58.18       36.81     20.79 o
  16   6  -2      627.01      680.11     39.54 o
  17   6  -2      167.83      154.41     32.73 o
  18   6  -2      139.39      184.09     50.58 o
  19   6  -2      158.93      110.77     34.59 o
  20   6  -2     1607.90     1535.51     76.80 o
  21   6  -2      228.12      310.71     46.06 o
  22   6  -2      244.01      278.15     47.16 o
  23   6  -2      212.43      255.97     51.13 o
   1   7  -2     1581.14     1504.97     30.79 o
   2   7  -2     3465.07     3677.23     60.20 o
   3   7  -2     2991.50     2938.62     45.55 o
   4   7  -2    16552.88    17063.66    201.24 o
   5   7  -2      951.02      979.29     24.23 o
   6   7  -2      127.62      133.03     11.84 o
   7   7  -2     1842.14     1839.50     35.71 o
   8   7  -2    28966.41    29964.79    342.85 o
   9   7  -2     2554.09     2591.30     46.13 o
  10   7  -2     1485.87     1448.74     50.65 o
  11   7  -2      210.46      198.44     18.51 o
  12   7  -2     4876.35     4685.44     95.35 o
  13   7  -2     1088.92     1018.24     36.88 o
  14   7  -2       25.50       24.39     16.64 o
  15   7  -2      589.77      571.84     35.93 o
  16   7  -2       25.42       31.43     21.36 o
  17   7  -2      795.19      807.13     52.85 o
  18   7  -2      620.90      670.53     52.31 o
  19   7  -2      760.60      866.18     83.56 o
  20   7  -2      594.73      609.94     54.51 o
  21   7  -2      130.94       86.65     37.88 o
  22   7  -2      185.20      173.74     45.12 o
  23   7  -2       37.80       88.33     41.39 o
   0   8  -2    10208.33     9643.02    176.37 o
   1   8  -2      237.33      237.00     14.34 o
   2   8  -2      178.54      178.91     13.30 o
   3   8  -2     2512.79     2631.80     50.11 o
   4   8  -2     8899.57     8738.37    111.82 o
   5   8  -2    10149.14    10374.34    130.43 o
   6   8  -2     6430.02     6493.19     88.07 o
   7   8  -2     6277.51     6333.38     87.33 o
   8   8  -2      135.40      201.60     16.06 o
   9   8  -2     3685.87     3605.69     57.92 o
  10   8  -2      307.65      254.82     20.92 o
  11   8  -2     1823.64     1789.64     45.18 o
  12   8  -2     4633.33     4504.16     86.15 o
  13   8  -2     1254.76     1167.44     44.73 o
  14   8  -2      118.46      136.26     20.31 o
  15   8  -2      122.11       94.39     23.62 o
  16   8  -2     1661.54     1775.52     60.35 o
  17   8  -2      118.92      115.52     33.69 o
  18   8  -2      292.59      240.49     39.78 o
  19   8  -2      570.12      511.12     81.16 o
  20   8  -2     1382.28     1521.64     78.07 o
  21   8  -2      301.45      348.01     66.62 o
  22   8  -2       16.43        0.00     35.41 o
   1   9  -2     2998.84     2949.68     50.48 o
   2   9  -2     3237.85     3614.62     58.06 o
   3   9  -2     4145.32     3910.52     66.89 o
   4   9  -2     5360.49     5373.63     75.91 o
   5   9  -2     1231.02     1184.40     28.54 o
   6   9  -2     1812.14     1916.78     37.80 o
   7   9  -2     2742.72     2668.63     47.35 o
   8   9  -2     6048.23     5574.51     80.93 o
   9   9  -2      740.55      698.59     24.63 o
  10   9  -2      314.46      281.00     18.28 o
  11   9  -2      359.92      315.41     22.82 o
  12   9  -2     3031.31     3031.62     69.02 o
  13   9  -2      752.39      649.08     42.70 o
  14   9  -2        7.10        0.00     16.15 o
  15   9  -2      260.32      293.53     26.66 o
  16   9  -2      188.56      173.00     27.63 o
  17   9  -2      176.93      196.14     37.50 o
  18   9  -2      139.86      133.60     36.03 o
  19   9  -2      903.17      764.87     57.10 o
  20   9  -2      508.18      494.75    116.89 o
  21   9  -2      245.97      286.19     48.62 o
  22   9  -2       58.66       27.58     47.76 o
   0  10  -2     1621.45     1336.22     93.26 o
   1  10  -2     1798.20     1833.31     38.41 o
   2  10  -2      110.21      129.99     13.79 o
   3  10  -2     1302.51     1370.47     35.77 o
   4  10  -2     2850.53     2786.78     51.53 o
   5  10  -2     4053.43     4082.76     68.98 o
   6  10  -2     2675.01     2632.59     47.53 o
   7  10  -2     4137.37     4027.62     64.20 o
   8  10  -2      128.25      115.13     14.38 o
   9  10  -2     3809.29     3821.31     63.47 o
  10  10  -2     3040.70     3110.04     63.43 o
  11  10  -2     3956.51     3859.93     75.29 o
  12  10  -2     2560.41     2469.85     61.64 o
  13  10  -2      853.01      934.46     36.51 o
  14  10  -2       29.83       21.25     17.58 o
  15  10  -2      926.62      907.43     79.03 o
  16  10  -2     1387.13     1382.97     65.08 o
  17  10  -2      632.64      608.85     49.54 o
  18  10  -2      238.07      198.26     39.93 o
  19  10  -2       37.23       42.06     32.75 o
  20  10  -2      930.12      931.20     64.76 o
  21  10  -2      424.43      459.84     53.65 o
  22  10  -2       29.00       48.72     37.46 o
   1  11  -2     1476.82     1286.82     32.46 o
   2  11  -2     1559.47     1572.61     36.58 o
   3  11  -2     3311.65     3149.57     80.92 o
   4  11  -2     1099.38     1035.40     27.47 o
   5  11  -2     2561.52     2557.49     47.18 o
   6  11  -2      381.15      387.06     19.18 o
   7  11  -2      241.18      259.97     17.50 o
   8  11  -2     3817.40     3663.34     62.20 o
   9  11  -2     2000.98     1965.28     43.52 o
  10  11  -2       95.97       75.80     17.44 o
  11  11  -2     1092.92     1149.06     39.44 o
  12  11  -2     1154.66     1197.50     41.09 o
  13  11  -2     1520.09     1484.10     46.86 o
  14  11  -2       99.57       94.65     21.51 o
  15  11  -2      492.68      594.37     40.11 o
  16  11  -2      617.88      597.48     56.21 o
  17  11  -2      547.32      653.91     55.05 o
  18  11  -2       33.03       46.26     33.89 o
  19  11  -2      763.76      902.44     62.23 o
  20  11  -2       28.73       50.53     36.67 o
  21  11  -2      375.17      349.73     52.77 o
   0  12  -2      199.68      257.66     25.30 o
   1  12  -2     1929.46     2118.90     64.29 o
   2  12  -2        7.05       19.05     11.89 o
   3  12  -2     1737.75     1828.67     41.20 o
   4  12  -2     1607.91     1752.95     44.49 o
   5  12  -2     5118.77     4934.67     86.48 o
   6  12  -2      788.21      729.96     25.62 o
   7  12  -2     3325.90     3233.45     57.56 o
   8  12  -2      104.02      170.73     17.37 o
   9  12  -2     3546.54     3444.41     61.86 o
  10  12  -2       43.41       49.98     17.14 o
  11  12  -2     4662.52     4545.17     86.65 o
  12  12  -2      698.53      651.12     39.59 o
  13  12  -2      495.50      494.94     30.71 o
  14  12  -2      247.23      284.48     26.92 o
  15  12  -2      730.85      738.71     45.38 o
  16  12  -2      288.28      354.72     66.83 o
  17  12  -2      200.45      218.33     39.89 o
  18  12  -2       37.70       44.48     31.80 o
  19  12  -2      188.22      188.22     42.93 o
  20  12  -2      376.15      364.85     51.63 o
  21  12  -2      503.05      585.50     59.13 o
   1  13  -2     6100.16     5984.82     90.65 o
   2  13  -2     1017.34      920.29     38.14 o
   3  13  -2     3270.36     3481.01     62.46 o
   4  13  -2     1234.26     1198.82     56.03 o
   5  13  -2     1500.45     1575.57     44.97 o
   6  13  -2       65.09       62.58     17.25 o
   7  13  -2      342.49      314.81     24.06 o
   8  13  -2     5263.59     5277.24     83.57 o
   9  13  -2     1105.75     1197.68     36.33 o
  10  13  -2     1103.95     1148.82     58.10 o
  11  13  -2     3504.98     3509.94     74.81 o
  12  13  -2      295.51      308.45     26.82 o
  13  13  -2     1267.99     1380.15     47.17 o
  14  13  -2      961.28      988.92     41.87 o
  15  13  -2      995.23     1183.30     46.68 o
  16  13  -2       86.80       66.81     31.28 o
  17  13  -2     1953.69     2044.30     84.44 o
  18  13  -2      161.09      149.54     39.72 o
  19  13  -2      965.79      928.58     63.28 o
  20  13  -2        4.46        0.00     35.97 o
   0  14  -2     3086.54     3295.01     98.58 o
   1  14  -2      137.93      132.70     17.36 o
   2  14  -2      296.17      266.12     20.38 o
   3  14  -2     2073.63     1939.66     46.76 o
   4  14  -2       62.59       79.38     16.53 o
   5  14  -2     2350.97     2380.85     69.46 o
   6  14  -2     1472.52     1332.30     64.37 o
   7  14  -2     5020.07     4953.77     91.13 o
   8  14  -2       70.78       92.52     20.67 o
   9  14  -2     4653.34     4775.85     89.96 o
  10  14  -2      652.12      660.33     53.35 o
  11  14  -2     1061.30     1050.58     46.78 o
  12  14  -2      276.36      276.77     32.31 o
  13  14  -2      292.01      325.19     29.39 o
  14  14  -2      173.51      163.47     25.30 o
  15  14  -2      202.68      246.63     37.38 o
  16  14  -2      215.43      238.92     35.27 o
  17  14  -2      120.07       84.70     37.20 o
  18  14  -2       13.35        4.21     33.42 o
  19  14  -2      362.93      237.19     45.71 o
  20  14  -2       68.83       23.09     39.07 o
   1  15  -2     6910.94     6603.39    116.88 o
   2  15  -2      704.42      625.36     42.79 o
   3  15  -2     4676.36     4512.26     80.09 o
   4  15  -2       52.65       41.78     18.31 o
   5  15  -2     1144.17     1104.51     40.41 o
   6  15  -2      410.27      383.23     28.69 o
   7  15  -2      496.86      460.52     35.84 o
   8  15  -2     3971.13     4061.97     82.99 o
   9  15  -2      333.79      316.10     27.41 o
  10  15  -2       41.61       61.81     24.78 o
  11  15  -2      748.27      875.94     45.80 o
  12  15  -2      455.15      434.38     36.99 o
  13  15  -2     1537.83     1682.58     63.13 o
  14  15  -2      329.55      299.36     36.18 o
  15  15  -2     1975.69     2025.53     72.32 o
  16  15  -2       41.95       73.30     38.95 o
  17  15  -2     1415.16     1417.22     95.07 o
  18  15  -2      103.13      111.91     54.98 o
  19  15  -2      778.01      679.27     77.99 o
   0  16  -2      215.34      281.88     42.72 o
   1  16  -2      492.68      441.67     50.60 o
   2  16  -2      417.52      417.98     28.98 o
   3  16  -2      725.69      743.33     38.86 o
   4  16  -2      135.00       89.53     22.30 o
   5  16  -2     3109.03     2941.69     68.30 o
   6  16  -2      827.15      760.99     46.76 o
   7  16  -2     1900.98     1981.26     55.94 o
   8  16  -2      943.64      938.29     56.78 o
   9  16  -2      346.07      319.49     33.52 o
  10  16  -2      196.44      222.72     42.39 o
  11  16  -2     1213.41     1416.54     57.06 o
  12  16  -2      446.39      466.31     39.47 o
  13  16  -2     1787.41     1733.41     65.81 o
  14  16  -2       89.88       60.25     30.73 o
  15  16  -2       83.06       96.84     32.31 o
  16  16  -2      121.58      106.90     40.48 o
  17  16  -2      125.43      149.06     53.13 o
  18  16  -2       11.54        0.00     43.61 o
  19  16  -2      201.43      122.81     63.79 o
   1  17  -2     6932.18     6958.01    138.56 o
   2  17  -2      846.98      797.67     41.09 o
   3  17  -2     3562.79     3595.91     91.05 o
   4  17  -2     1060.29     1012.25     41.48 o
   5  17  -2      480.04      491.04     32.63 o
   6  17  -2       51.17       26.44     18.87 o
   7  17  -2     1018.64      976.83     56.04 o
   8  17  -2     1036.99      969.04     86.41 o
   9  17  -2      404.27      391.12     42.11 o
  10  17  -2      651.61      668.01     43.07 o
  11  17  -2     1121.28     1064.91     52.35 o
  12  17  -2      672.94      688.95     53.35 o
  13  17  -2     1635.00     1711.35     75.66 o
  14  17  -2      200.15      195.37     35.33 o
  15  17  -2     2140.39     2167.65     92.18 o
  16  17  -2       58.12       77.97     40.79 o
  17  17  -2      978.73     1008.61     87.34 o
  18  17  -2      123.13      144.68     56.82 o
   0  18  -2      606.15      579.80     61.31 o
   1  18  -2      386.15      362.59     26.56 o
   2  18  -2      197.09      148.64     20.89 o
   3  18  -2     1464.73     1504.32     50.83 o
   4  18  -2      177.65      200.36     26.62 o
   5  18  -2     1304.17     1395.60     48.46 o
   6  18  -2      813.43      828.65     36.26 o
   7  18  -2      631.47      611.72     58.33 o
   8  18  -2      389.66      342.55     43.80 o
   9  18  -2     1113.66     1218.77     66.41 o
  10  18  -2       77.32       90.61     40.23 o
  11  18  -2     1869.87     1911.27     69.24 o
  12  18  -2      103.12       79.65     29.62 o
  13  18  -2      586.00      557.99     76.05 o
  14  18  -2      139.08      114.34     40.14 o
  15  18  -2      302.70      114.32     53.84 o
  16  18  -2       40.95       43.44     53.17 o
  17  18  -2      147.12      163.23     84.39 o
   1  19  -2     4045.17     4071.68     78.70 o
   2  19  -2      227.92      194.45     31.77 o
   3  19  -2     1815.59     1815.63     58.02 o
   4  19  -2      145.68       83.17     22.15 o
   5  19  -2      548.05      629.14     61.19 o
   6  19  -2       42.24       27.40     23.85 o
   7  19  -2       67.13       45.77     31.66 o
   8  19  -2      222.89      235.61     40.66 o
   9  19  -2      255.83      275.44     55.36 o
  10  19  -2       74.56       57.88     34.92 o
  11  19  -2      816.36      935.67     63.36 o
  12  19  -2      316.63      339.95     97.96 o
  13  19  -2     1552.01     1651.65     82.83 o
  14  19  -2       46.55       64.72     39.22 o
  15  19  -2      828.53     1020.35    111.33 o
  16  19  -2       15.13       29.71     79.24 o
   0  20  -2       48.94       76.77     43.43 o
   1  20  -2      293.36      242.88     34.98 o
   2  20  -2        6.48        7.25     26.81 o
   3  20  -2     1974.73     1912.25     99.73 o
   4  20  -2      598.76      495.47     50.47 o
   5  20  -2      825.40      906.19     93.64 o
   6  20  -2       91.40      117.62     38.07 o
   7  20  -2     1726.05     1624.79     78.98 o
   8  20  -2      376.16      331.04     63.65 o
   9  20  -2     1194.46     1138.77     69.22 o
  10  20  -2      365.36      336.75     49.39 o
  11  20  -2     1184.36     1220.25     71.79 o
  12  20  -2      230.30      189.55     45.88 o
  13  20  -2     1055.34     1156.49     72.14 o
  14  20  -2       84.78      101.26     54.88 o
  15  20  -2      208.37      121.63     85.18 o
   1  21  -2     1410.98     1323.76     61.55 o
   2  21  -2      237.34      275.16     37.29 o
   3  21  -2      213.42      235.07     50.18 o
   4  21  -2       71.72       57.18     38.41 o
   5  21  -2      527.98      573.61     53.70 o
   6  21  -2      482.74      494.18     53.33 o
   7  21  -2       79.38       34.49     35.20 o
   8  21  -2       13.85        0.00     34.31 o
   9  21  -2      421.53      381.72     50.56 o
  10  21  -2      128.69      156.22     41.88 o
  11  21  -2      602.27      518.49     57.00 o
  12  21  -2        6.39       44.67     49.87 o
  13  21  -2      316.37      410.16     68.09 o
  14  21  -2       77.40       41.59     52.71 o
   0  22  -2      822.18     1068.54    116.88 o
   1  22  -2        8.89       43.39     32.95 o
   2  22  -2      110.74      194.56     41.60 o
   3  22  -2      298.76      321.35     47.64 o
   4  22  -2      126.14      192.26     42.49 o
   5  22  -2      984.48      967.75     79.71 o
   6  22  -2      760.09      804.87     63.27 o
   7  22  -2     1660.13     1637.94    159.61 o
   8  22  -2       10.80       44.12     62.35 o
   9  22  -2     1248.29     1317.25     77.16 o
  10  22  -2      193.80      305.10     60.04 o
  11  22  -2      493.05      487.40    114.30 o
  12  22  -2      383.85      364.68     71.24 o
  13  22  -2      470.28      510.79    143.03 o
   1  23  -2      172.17      174.81     52.65 o
   2  23  -2      170.57      155.86     50.99 o
   3  23  -2      782.10      760.41    175.71 o
   4  23  -2       71.99        4.60     45.37 o
   5  23  -2      923.33     1052.86    232.77 o
   6  23  -2       94.22      136.24     52.12 o
   7  23  -2      263.98      316.48     97.86 o
   8  23  -2      308.51      251.34     99.25 o
   9  23  -2       29.46        4.43     64.98 o
  10  23  -2      100.54        0.00     44.72 o
  11  23  -2      225.34      142.28     54.88 o
  12  23  -2       69.45      113.99     70.52 o
   0  24  -2      832.71      981.77    118.07 o
   1  24  -2      104.11       71.52     49.71 o
   2  24  -2       16.07       33.29     44.11 o
   3  24  -2       45.22      138.35     51.94 o
   4  24  -2      174.46      262.94     59.83 o
   5  24  -2      450.30      359.44     66.22 o
   6  24  -2       67.29       47.59     47.26 o
   7  24  -2      940.25      848.38    151.35 o
   8  24  -2       10.92        0.00     48.51 o
   9  24  -2      903.05     1099.20    130.94 o
  10  24  -2      324.18      424.73     72.59 o
   1  25  -2      277.36      208.17     60.48 o
   2  25  -2      107.98       54.19     60.62 o
   3  25  -2      254.40      284.85     62.75 o
   4  25  -2      291.13      289.76     63.99 o
   5  25  -2      424.94      484.73     89.54 o
   6  25  -2      117.53      160.40     56.87 o
   7  25  -2      152.55       55.54     48.83 o
   8  25  -2      363.48      266.69     64.41 o
   0  26  -2      271.55      570.92    106.97 o
   1  26  -2       25.27       82.99     54.62 o
   2  26  -2        6.20       39.19     49.11 o
   3  26  -2      278.40      297.41     66.93 o
   4  26  -2      433.90      462.40     73.30 o
   5  26  -2      166.93      179.90     62.29 o
   4   0  -1     1034.41     1042.71     35.86 o
   6   0  -1       24.31       24.53      9.01 o
   8   0  -1     1568.12     1504.80     38.86 o
  10   0  -1     1568.36     1614.66     87.07 o
  12   0  -1     2670.36     2811.38    119.25 o
  14   0  -1    23428.30    22973.02    692.95 o
  16   0  -1      384.80      412.52     46.76 o
  18   0  -1     7169.47     7254.80    200.29 o
  20   0  -1       70.05       52.77     59.63 o
  22   0  -1      159.25      161.54     66.76 o
  24   0  -1       24.38        0.00     48.73 o
   0   1  -1     2056.45     2191.36     70.52 o
   1   1  -1     1482.01     1499.60     37.31 o
   2   1  -1    46572.87    50497.11   1009.47 o
   3   1  -1      492.87      484.46     14.48 o
   4   1  -1     3493.42     3492.53     87.61 o
   5   1  -1      188.77      188.01     11.15 o
   6   1  -1    22903.73    22144.29    306.82 o
   7   1  -1       15.06       11.07      9.38 o
   8   1  -1      303.24      318.54     15.79 o
   9   1  -1      121.58      151.56     12.26 o
  10   1  -1     3870.42     3100.77     51.23 o
  11   1  -1      375.99      407.36     20.55 o
  12   1  -1        9.34       13.02     10.04 o
  13   1  -1      205.87      208.32     24.16 o
  14   1  -1     3387.86     3518.25     79.29 o
  15   1  -1      412.79      435.53     30.59 o
  16   1  -1      220.78      153.13     40.20 o
  17   1  -1     2122.00     2155.39     75.98 o
  18   1  -1     2879.55     2993.09     82.32 o
  19   1  -1       86.61       94.28     27.16 o
  20   1  -1       45.61       41.65     26.05 o
  21   1  -1      437.59      400.92     40.79 o
  22   1  -1      720.10      792.72     52.68 o
  23   1  -1        6.85       12.90     31.16 o
  24   1  -1       61.17       46.05     31.87 o
   1   2  -1      258.24      269.72     14.00 o
   2   2  -1    65659.41    68288.26   1069.07 o
   3   2  -1     7868.20     8260.50    121.48 o
   4   2  -1     7006.95     7239.89     96.83 o
   5   2  -1      270.26      256.29     14.45 o
   6   2  -1       98.01      102.20      9.55 o
   7   2  -1      827.92      827.57     31.19 o
   8   2  -1      871.92      919.86     24.02 o
   9   2  -1      877.14     1018.15     39.39 o
  10   2  -1     1386.88     1645.17     31.27 o
  11   2  -1      488.12      522.17     17.45 o
  12   2  -1      382.54      373.74     19.36 o
  13   2  -1      256.58      232.39     24.88 o
  14   2  -1    19274.87    19064.57    293.27 o
  15   2  -1      984.01      964.64     41.70 o
  16   2  -1       24.26       22.61     20.08 o
  17   2  -1      987.00      937.23     44.96 o
  18   2  -1     5924.46     6023.98    144.23 o
  19   2  -1     1192.09     1177.94     61.80 o
  20   2  -1      172.32      203.08     32.65 o
  21   2  -1       23.63       21.30     27.85 o
  22   2  -1      676.69      666.40     49.73 o
  23   2  -1       43.10       24.96     41.17 o
  24   2  -1       20.15       76.53     34.26 o
   0   3  -1     3914.86     4529.29    113.51 o
   1   3  -1     1231.57     1251.38     25.92 o
   2   3  -1    28695.27    30993.71    418.22 o
   3   3  -1     2962.59     3050.12     51.36 o
   4   3  -1     2321.60     2492.71     51.49 o
   5   3  -1      479.86      490.78     22.16 o
   6   3  -1    25982.57    25060.29    343.57 o
   7   3  -1      692.59      662.11     21.48 o
   8   3  -1      189.70      210.03     20.30 o
   9   3  -1     2537.71     2687.64     49.25 o
  10   3  -1    18772.19    18015.63    235.68 o
  11   3  -1      464.09      501.85     21.50 o
  12   3  -1      141.12      154.61     15.80 o
  13   3  -1      778.82      753.44     28.20 o
  14   3  -1     6770.08     6468.83    122.12 o
  15   3  -1     1494.00     1669.31     54.21 o
  16   3  -1      325.53      301.39     29.03 o
  17   3  -1      189.06      152.84     25.89 o
  18   3  -1      309.67      288.47     32.47 o
  19   3  -1      157.18      111.72     28.13 o
  20   3  -1       81.61       90.72     33.74 o
  21   3  -1      140.21       91.80     35.83 o
  22   3  -1      895.14      956.53     55.87 o
  23   3  -1       42.39       44.41     39.62 o
  24   3  -1       52.84       75.77     34.27 o
   1   4  -1     4077.32     4239.36     60.40 o
   2   4  -1    40766.52    40855.77    497.32 o
   3   4  -1       22.20       31.12      8.43 o
   4   4  -1     1743.60     1970.66     34.66 o
   5   4  -1     1340.24     1190.39     26.11 o
   6   4  -1     1084.14      983.14     24.60 o
   7   4  -1     1394.37     1384.90     35.47 o
   8   4  -1       67.17       81.86     11.00 o
   9   4  -1     8871.93     9295.15    130.12 o
  10   4  -1     4435.00     4565.33     74.49 o
  11   4  -1     1121.96     1127.04     32.07 o
  12   4  -1      311.76      316.96     19.84 o
  13   4  -1       65.58       47.85     14.34 o
  14   4  -1     7829.02     7868.61    139.77 o
  15   4  -1      132.13      128.51     25.81 o
  16   4  -1      567.38      506.18     34.39 o
  17   4  -1       14.80        5.91     23.45 o
  18   4  -1     5424.60     5501.00    117.55 o
  19   4  -1      247.77      251.91     32.02 o
  20   4  -1      182.15      181.54     32.26 o
  21   4  -1       50.77       65.20     28.66 o
  22   4  -1      407.58      425.56     73.69 o
  23   4  -1      162.41      149.94     36.65 o
  24   4  -1       47.65       52.97     35.05 o
   0   5  -1     6909.74     7612.47    131.77 o
   1   5  -1     3264.02     3351.89     51.68 o
   2   5  -1     4047.14     3858.70     57.55 o
   3   5  -1     1079.21     1090.01     24.78 o
   4   5  -1     9850.77    10027.98    119.43 o
   5   5  -1     1015.31     1008.24     23.62 o
   6   5  -1    37315.73    37612.42    459.01 o
   7   5  -1     1053.29     1087.56     39.14 o
   8   5  -1     3846.70     4252.83     78.98 o
   9   5  -1      322.05      367.85     22.84 o
  10   5  -1    13633.49    12968.06    176.38 o
  11   5  -1     4261.62     4286.71    110.19 o
  12   5  -1       23.10       14.52     12.27 o
  13   5  -1     2150.85     2034.85     54.16 o
  14   5  -1     4440.02     4548.41    136.16 o
  15   5  -1      598.28      550.53     33.98 o
  16   5  -1      342.73      341.77     31.16 o
  17   5  -1     1160.12     1201.85     71.37 o
  18   5  -1        9.03       19.69     23.48 o
  19   5  -1      512.88      428.21     37.84 o
  20   5  -1      164.61      161.05     31.28 o
  21   5  -1      118.93      138.31     32.48 o
  22   5  -1     1166.57     1214.71     84.89 o
  23   5  -1       48.59       53.97     37.81 o
  24   5  -1       34.27       49.62     39.97 o
   1   6  -1      901.85      926.58     23.45 o
   2   6  -1     3729.11     3527.55     55.37 o
   3   6  -1     2409.25     2374.38     41.88 o
   4   6  -1       80.61       88.11      8.68 o
   5   6  -1     3819.07     3699.76     52.73 o
   6   6  -1    14279.38    15187.55    179.93 o
   7   6  -1    11111.02    11212.40    136.98 o
   8   6  -1      743.30      746.05     21.93 o
   9   6  -1     6436.22     6664.62    114.51 o
  10   6  -1    18910.09    20954.56    272.44 o
  11   6  -1      962.26      980.40     32.39 o
  12   6  -1      489.29      549.40     25.70 o
  13   6  -1     2070.55     2070.67     49.72 o
  14   6  -1     1962.98     1937.07     57.11 o
  15   6  -1       39.21       34.73     21.22 o
  16   6  -1        1.95        6.51     20.23 o
  17   6  -1      993.87      933.43     45.56 o
  18   6  -1     1728.43     1711.82     81.43 o
  19   6  -1      600.00      600.34     51.58 o
  20   6  -1       95.85       50.33     26.51 o
  21   6  -1      101.07      147.03     39.22 o
  22   6  -1      312.33      427.53     76.96 o
  23   6  -1      258.29      312.25     48.70 o
   0   7  -1    15591.00    15669.37    259.19 o
   1   7  -1     1269.08     1220.67     26.31 o
   2   7  -1       60.34       62.67     11.19 o
   3   7  -1     1703.67     1726.73     50.65 o
   4   7  -1     8678.02     9319.98    120.31 o
   5   7  -1     5239.79     5182.37     70.40 o
   6   7  -1    29270.00    29669.12    337.73 o
   7   7  -1      732.50      814.99     26.28 o
   8   7  -1      664.44      764.50     36.24 o
   9   7  -1     1837.99     1946.50     43.13 o
  10   7  -1    15427.32    15246.15    233.74 o
  11   7  -1      673.42      640.56     29.47 o
  12   7  -1       33.35       34.71     14.52 o
  13   7  -1     1322.06     1246.05     39.03 o
  14   7  -1     1038.78     1033.28     37.07 o
  15   7  -1      301.00      285.51     37.87 o
  16   7  -1       13.29       13.73     20.69 o
  17   7  -1      705.45      657.11     40.42 o
  18   7  -1      626.80      572.94     40.09 o
  19   7  -1      579.27      631.96     59.07 o
  20   7  -1      271.97      235.49     33.38 o
  21   7  -1       76.15       77.20     33.62 o
  22   7  -1      988.73     1045.27     68.99 o
  23   7  -1       16.95        0.00     35.24 o
   1   8  -1      549.11      567.05     20.64 o
   2   8  -1      548.75      455.63     21.60 o
   3   8  -1     5624.82     5696.91    146.27 o
   4   8  -1     1535.83     1715.19     32.38 o
   5   8  -1     5072.81     5294.22     72.99 o
   6   8  -1     4757.60     4605.04     67.07 o
   7   8  -1    11730.22    12011.39    148.70 o
   8   8  -1       28.67       22.47     13.86 o
   9   8  -1     1852.85     1730.35     46.50 o
  10   8  -1      847.11      788.87     35.57 o
  11   8  -1     2424.29     2377.81     60.38 o
  12   8  -1      238.67      240.19     21.40 o
  13   8  -1     1989.65     1902.86     49.39 o
  14   8  -1      512.90      453.02     27.32 o
  15   8  -1      122.68       95.55     23.28 o
  16   8  -1       46.95       30.99     20.74 o
  17   8  -1      127.70      155.87     28.03 o
  18   8  -1     1437.18     1503.64     58.61 o
  19   8  -1      720.87      688.78     44.42 o
  20   8  -1       23.75       49.20     28.39 o
  21   8  -1      395.42      395.82     48.03 o
  22   8  -1      432.81      350.15     94.34 o
  23   8  -1      386.84      502.19     65.04 o
   0   9  -1      620.95      595.62    103.01 o
   1   9  -1     4529.59     4284.30     78.98 o
   2   9  -1     7536.28     7615.26    126.47 o
   3   9  -1     2615.97     2563.16     56.27 o
   4   9  -1     6562.57     6623.00    111.84 o
   5   9  -1     3934.82     3777.69     68.42 o
   6   9  -1    23838.35    23971.08    278.57 o
   7   9  -1     2032.83     2171.88     41.31 o
   8   9  -1      289.36      298.27     18.95 o
   9   9  -1      193.84      179.60     17.05 o
  10   9  -1    10503.53    10095.94    148.29 o
  11   9  -1     2252.83     2117.95     50.20 o
  12   9  -1     1076.89     1178.83     43.91 o
  13   9  -1      488.23      454.32     27.80 o
  14   9  -1      653.23      650.25     31.86 o
  15   9  -1      290.94      335.91     29.99 o
  16   9  -1       46.73       56.36     23.25 o
  17   9  -1      206.07      272.68     39.34 o
  18   9  -1      204.40      224.88     32.46 o
  19   9  -1      595.43      678.96     56.87 o
  20   9  -1       71.41       87.20     30.38 o
  21   9  -1      467.87      544.97     69.06 o
  22   9  -1     1064.26     1046.73     70.13 o
  23   9  -1        5.09        0.00     36.84 o
   1  10  -1      377.31      403.77     19.88 o
   2  10  -1     3867.13     3204.90    129.77 o
   3  10  -1     3076.26     3124.18     87.32 o
   4  10  -1     1537.79     1576.46     44.56 o
   5  10  -1     7450.70     7608.41    130.00 o
   6  10  -1     3642.83     3365.83     71.46 o
   7  10  -1     5952.81     5553.68     89.59 o
   8  10  -1      475.14      455.33     23.09 o
   9  10  -1     4913.38     4803.04     83.05 o
  10  10  -1       61.35       33.66     14.56 o
  11  10  -1     3806.88     3649.59     71.44 o
  12  10  -1      242.69      256.93     22.85 o
  13  10  -1      539.41      497.04     32.27 o
  14  10  -1     1191.53     1290.02     43.73 o
  15  10  -1      401.03      360.03     33.42 o
  16  10  -1        2.64        0.00     19.31 o
  17  10  -1      406.03      364.00     41.29 o
  18  10  -1     2893.56     2730.23     82.29 o
  19  10  -1      165.22      187.60     32.69 o
  20  10  -1       11.83        0.00     25.34 o
  21  10  -1      434.62      413.61     53.79 o
  22  10  -1      223.56      283.67     48.74 o
   0  11  -1      789.80      832.82     45.10 o
   1  11  -1      205.89      153.86     20.26 o
   2  11  -1     2727.46     3157.12     60.03 o
   3  11  -1     3608.28     3206.86     61.05 o
   4  11  -1      461.09      514.94     29.15 o
   5  11  -1     5713.14     5619.08    103.64 o
   6  11  -1    11373.25    10787.91    174.73 o
   7  11  -1       44.23       49.54     16.98 o
   8  11  -1      116.52       92.84     18.64 o
   9  11  -1     1127.02     1193.64     36.86 o
  10  11  -1     5231.02     5065.53     89.16 o
  11  11  -1     2306.16     2269.21     54.31 o
  12  11  -1      246.35      247.50     23.78 o
  13  11  -1      309.36      310.28     26.34 o
  14  11  -1      345.27      370.01     32.10 o
  15  11  -1      892.41      978.21     40.83 o
  16  11  -1       12.63        0.00     20.57 o
  17  11  -1      297.06      348.54     35.79 o
  18  11  -1       11.89        0.00     22.71 o
  19  11  -1      733.57      775.94     48.06 o
  20  11  -1      165.76      131.97     37.74 o
  21  11  -1     1053.39      998.17     65.92 o
  22  11  -1      273.12      195.78     44.74 o
   1  12  -1     1054.31     1111.41     30.18 o
   2  12  -1     5868.99     5710.03     84.44 o
   3  12  -1     2044.03     2027.56     47.85 o
   4  12  -1      306.76      331.46     21.71 o
   5  12  -1     5995.13     5713.57    118.14 o
   6  12  -1      328.39      276.12     22.58 o
   7  12  -1     3802.04     3696.30     94.82 o
   8  12  -1      150.30      175.82     24.76 o
   9  12  -1     5517.40     5302.30    105.58 o
  10  12  -1     1170.99     1183.73     45.32 o
  11  12  -1     2177.17     2001.12     59.67 o
  12  12  -1      398.71      405.38     34.49 o
  13  12  -1     2106.91     2136.45     57.03 o
  14  12  -1     1799.94     1885.19     54.02 o
  15  12  -1      344.70      257.11     29.08 o
  16  12  -1      126.71      117.37     27.82 o
  17  12  -1       83.61       66.53     26.55 o
  18  12  -1      659.65      734.91     50.72 o
  19  12  -1      381.73      325.67     38.41 o
  20  12  -1       18.57        0.00     27.74 o
  21  12  -1      241.53      233.18     58.45 o
   0  13  -1      643.52      692.04     51.61 o
   1  13  -1     4704.12     4411.77     71.26 o
   2  13  -1      402.44      406.84     20.95 o
   3  13  -1     3419.05     3462.37     68.09 o
   4  13  -1     1353.56     1376.67     40.52 o
   5  13  -1     1668.57     1534.00     43.21 o
   6  13  -1      320.97      342.61     26.47 o
   7  13  -1      464.35      414.44     28.56 o
   8  13  -1      802.04      761.08     45.06 o
   9  13  -1      258.60      245.62     38.55 o
  10  13  -1      226.60      234.29     37.80 o
  11  13  -1     4375.12     4401.47    120.03 o
  12  13  -1      235.44      247.18     36.20 o
  13  13  -1     1583.57     1673.33     58.68 o
  14  13  -1      108.85       97.53     24.96 o
  15  13  -1     1296.55     1351.43     64.48 o
  16  13  -1      216.09      235.94     38.92 o
  17  13  -1     2254.49     2168.61     84.73 o
  18  13  -1      282.73      193.26     41.44 o
  19  13  -1     1222.30     1229.26     70.04 o
  20  13  -1       72.26        0.00     33.57 o
  21  13  -1      250.04      282.30     61.76 o
   1  14  -1      351.24      355.13     21.02 o
   2  14  -1     1498.26     1597.80     52.70 o
   3  14  -1     2732.54     2624.23     55.02 o
   4  14  -1      293.50      271.29     23.00 o
   5  14  -1     3237.72     3282.96    107.82 o
   6  14  -1      292.63      318.07     27.61 o
   7  14  -1     6151.40     5978.97    116.56 o
   8  14  -1      725.08      681.86     37.00 o
   9  14  -1     6721.53     6669.94    152.24 o
  10  14  -1     1213.12     1194.33     64.58 o
  11  14  -1     1534.60     1602.85     57.01 o
  12  14  -1      168.31      168.70     29.97 o
  13  14  -1      430.54      450.50     36.13 o
  14  14  -1      608.83      561.88     56.05 o
  15  14  -1      258.73      213.55     36.99 o
  16  14  -1      162.85      118.46     41.65 o
  17  14  -1       72.56       53.43     32.86 o
  18  14  -1       29.24       26.31     31.82 o
  19  14  -1      387.54      367.88     52.62 o
  20  14  -1       44.56       40.65     49.01 o
   0  15  -1     3369.30     3405.68    143.54 o
   1  15  -1    14025.38    14917.25    190.32 o
   2  15  -1      925.78     1082.04     33.58 o
   3  15  -1     3901.98     3832.12     68.23 o
   4  15  -1      567.15      528.17     33.09 o
   5  15  -1     2047.59     2031.10     59.35 o
   6  15  -1      128.12      181.28     27.96 o
   7  15  -1        5.47       23.39     20.65 o
   8  15  -1     1508.41     1509.29     53.72 o
   9  15  -1     1115.70     1048.74     45.85 o
  10  15  -1      991.32      983.16     57.01 o
  11  15  -1      536.57      616.62     47.30 o
  12  15  -1      400.56      324.20     36.08 o
  13  15  -1     2870.19     2942.82     94.93 o
  14  15  -1       89.45      121.84     33.07 o
  15  15  -1     2095.26     2163.42     84.75 o
  16  15  -1      241.22      152.70     37.37 o
  17  15  -1     1306.23     1414.35     71.21 o
  18  15  -1        1.66        0.00     32.48 o
  19  15  -1      887.46      892.40     63.85 o
  20  15  -1      116.62       95.73     52.52 o
   1  16  -1      384.51      396.54     23.38 o
   2  16  -1        5.54        0.00     14.54 o
   3  16  -1     1547.86     1507.20     49.52 o
   4  16  -1      274.53      270.09     23.65 o
   5  16  -1     1898.88     1925.62     59.45 o
   6  16  -1       57.12       85.22     22.34 o
   7  16  -1     3970.92     3996.14     92.72 o
   8  16  -1     1182.91     1184.85     49.11 o
   9  16  -1      242.80      258.42     35.23 o
  10  16  -1      242.48      166.26     28.75 o
  11  16  -1      911.58      934.72     46.98 o
  12  16  -1      267.12      213.95     55.27 o
  13  16  -1     2214.07     2331.00    212.56 o
  14  16  -1      191.57      167.57     37.16 o
  15  16  -1       49.43       60.18     33.43 o
  16  16  -1       14.22        1.53     41.74 o
  17  16  -1      117.26       32.35     45.88 o
  18  16  -1       17.42        0.00     45.21 o
  19  16  -1      189.14      230.64     59.82 o
   0  17  -1     2543.70     2682.84    109.55 o
   1  17  -1     8591.37     8749.08    139.11 o
   2  17  -1      385.09      397.69     31.75 o
   3  17  -1     2777.02     2777.91     73.03 o
   4  17  -1      471.22      465.15     45.92 o
   5  17  -1      428.45      375.45     41.49 o
   6  17  -1      608.23      548.58     45.69 o
   7  17  -1       87.49       32.76     29.13 o
   8  17  -1      258.92      213.93     36.24 o
   9  17  -1     1070.24     1082.14     60.60 o
  10  17  -1     2679.47     2554.29    114.95 o
  11  17  -1      334.03      362.77     54.73 o
  12  17  -1       24.84        0.00     38.63 o
  13  17  -1     1442.81     1501.99     93.21 o
  14  17  -1      229.88      188.27     50.50 o
  15  17  -1     2553.95     2445.05    228.80 o
  16  17  -1      221.16      243.28     56.47 o
  17  17  -1     1242.90     1213.45    133.12 o
  18  17  -1       49.33       56.81     58.24 o
  19  17  -1      479.41      416.83     69.58 o
   1  18  -1     1107.45     1058.40     73.89 o
   2  18  -1      275.65      347.56     50.43 o
   3  18  -1     1334.13     1376.53     83.52 o
   4  18  -1      420.41      367.36     68.94 o
   5  18  -1     1807.90     1837.61     97.19 o
   6  18  -1     1987.37     1989.46     98.85 o
   7  18  -1      222.67      138.18     82.01 o
   8  18  -1      399.90      506.96     61.19 o
   9  18  -1      643.22      766.68     69.46 o
  10  18  -1     1436.34     1442.29    159.87 o
  11  18  -1     2420.89     2444.51    247.23 o
  12  18  -1      129.71       38.90     44.03 o
  13  18  -1      550.75      604.01     69.15 o
  14  18  -1       36.51       78.69     46.41 o
  15  18  -1      430.73      345.33     61.59 o
  16  18  -1      107.12       70.30     50.26 o
  17  18  -1      101.03      135.89     72.70 o
  18  18  -1       35.83       98.18     53.21 o
   0  19  -1     1192.61     1188.98    111.33 o
   1  19  -1     6053.69     5992.12    312.20 o
   2  19  -1      717.69      668.64     98.45 o
   3  19  -1      898.00      866.40     71.76 o
   4  19  -1      166.04      196.74     73.49 o
   5  19  -1      252.03      191.80     64.78 o
   6  19  -1      378.12      294.77     52.50 o
   7  19  -1      236.38      234.87     51.40 o
   8  19  -1      360.11      286.28     52.38 o
   9  19  -1      774.89      584.40     66.00 o
  10  19  -1      356.59      346.19     57.70 o
  11  19  -1      584.75      679.84    100.83 o
  12  19  -1      194.47      231.17     53.21 o
  13  19  -1      487.05      458.42     70.13 o
  14  19  -1      353.68      345.49     61.40 o
  15  19  -1     1560.18     1364.03     96.18 o
  16  19  -1      143.00      150.74     55.95 o
  17  19  -1     1185.36     1317.41    217.31 o
   1  20  -1      778.42      829.83     82.41 o
   2  20  -1      794.92      717.61     67.94 o
   3  20  -1     1124.18     1156.70    151.94 o
   4  20  -1      242.33      214.65     50.71 o
   5  20  -1     2229.34     2240.78    109.40 o
   6  20  -1       13.47        0.00     35.85 o
   7  20  -1      944.28     1042.57     83.25 o
   8  20  -1      424.98      447.78     61.76 o
   9  20  -1     3017.01     3095.33    133.53 o
  10  20  -1      193.94      187.48     70.13 o
  11  20  -1      669.58      754.39     74.98 o
  12  20  -1       63.94       87.09     46.42 o
  13  20  -1      257.11      349.83     79.64 o
  14  20  -1      213.57      218.24     59.40 o
  15  20  -1      386.39      457.79     72.52 o
  16  20  -1        0.57       21.00     60.62 o
   0  21  -1      696.85      696.12     96.67 o
   1  21  -1     2413.14     2447.67    116.54 o
   2  21  -1       23.91        0.00     35.22 o
   3  21  -1      780.71      836.73     74.16 o
   4  21  -1      266.42      253.85     53.96 o
   5  21  -1      117.81      100.68     48.81 o
   6  21  -1     1139.46     1235.62     88.10 o
   7  21  -1       39.08       65.97     43.02 o
   8  21  -1      124.15      108.99     80.03 o
   9  21  -1      241.46      169.21     52.82 o
  10  21  -1      401.89      429.05     65.83 o
  11  21  -1      322.61      353.95     62.69 o
  12  21  -1      309.51      317.82     62.51 o
  13  21  -1      778.99      863.90    122.62 o
  14  21  -1       23.97        6.78     87.56 o
  15  21  -1      707.16      745.55     84.25 o
   1  22  -1       12.87        2.54     38.76 o
   2  22  -1       11.01       93.19     45.66 o
   3  22  -1      465.15      373.82     59.95 o
   4  22  -1      225.05      227.50     53.89 o
   5  22  -1     1052.76     1250.89     91.43 o
   6  22  -1       31.86       40.93     73.89 o
   7  22  -1     2277.82     2373.16    120.50 o
   8  22  -1      269.93      299.99     59.29 o
   9  22  -1      919.26      936.57    119.85 o
  10  22  -1       11.30        6.53     45.00 o
  11  22  -1      758.12      727.10    198.49 o
  12  22  -1      283.75       46.03     53.88 o
  13  22  -1      361.14      390.18     69.83 o
  14  22  -1      377.71      415.93     74.59 o
   0  23  -1       43.19       10.30     55.86 o
   1  23  -1       61.90       70.59     45.78 o
   2  23  -1      769.01      610.67     70.58 o
   3  23  -1     1170.09     1202.18     91.86 o
   4  23  -1      242.06      189.37     54.20 o
   5  23  -1      602.87      613.79     71.96 o
   6  23  -1      979.11     1065.02     87.63 o
   7  23  -1      815.13      705.71     79.97 o
   8  23  -1       75.31      103.44     54.55 o
   9  23  -1      515.21      540.86    209.79 o
  10  23  -1      519.40      609.92     84.19 o
  11  23  -1      118.77      127.58     57.78 o
  12  23  -1       74.23       72.79     53.37 o
   1  24  -1      105.50       73.64     46.48 o
   2  24  -1       73.78      157.88     50.93 o
   3  24  -1       13.28       48.92     47.15 o
   4  24  -1       14.49       34.80     66.76 o
   5  24  -1      393.02      402.42    111.33 o
   6  24  -1       47.08        5.27     45.24 o
   7  24  -1      979.23     1094.08     98.26 o
   8  24  -1      169.70      228.71     59.17 o
   9  24  -1      764.10      822.40    228.80 o
  10  24  -1      101.17      120.54     56.41 o
  11  24  -1      437.05      474.43     75.48 o
   0  25  -1       48.17       90.33     72.50 o
   1  25  -1      246.52      356.85     97.66 o
   2  25  -1       34.62        0.00     44.13 o
   3  25  -1      758.75      880.14    100.63 o
   4  25  -1      147.05      217.83     60.20 o
   5  25  -1      178.78      281.03     60.72 o
   6  25  -1      312.42      386.01     68.07 o
   7  25  -1      289.10      330.25     68.35 o
   8  25  -1       15.20       50.38     71.12 o
   9  25  -1      120.93       55.50     57.20 o
   1  26  -1       90.71      116.09     53.51 o
   2  26  -1      705.78      863.97     87.77 o
   3  26  -1        7.00        0.00     62.40 o
   4  26  -1      124.09       36.43     52.12 o
   5  26  -1      410.74      460.60     86.17 o
   6  26  -1      135.98      238.00     61.26 o
   0  27  -1      231.80      101.43     80.03 o
   1  27  -1      221.82      220.17    109.35 o
   2   0   0        1.67        0.00      5.94 o
   4   0   0    13658.53    13097.28    262.95 o
   6   0   0        4.21        0.00     10.88 o
   8   0   0     5532.40     5932.49    140.17 o
  10   0   0       24.54       26.42     16.44 o
  12   0   0    13242.12    13723.14    302.72 o
  14   0   0        1.05        8.15     18.02 o
  16   0   0    26563.95    26742.78    566.51 o
  18   0   0       12.47       53.56     33.00 o
  20   0   0     2099.35     2353.40    107.92 o
  22   0   0        0.82        0.00     38.42 o
  24   0   0      301.71      377.82     63.73 o
   2   1   0        4.04        0.00      5.35 o
   3   1   0      105.73      109.81     10.20 o
   4   1   0     3164.24     3237.14     61.88 o
   5   1   0      117.63      126.93     11.72 o
   6   1   0        3.21        0.00      6.95 o
   7   1   0       13.88       21.50      8.31 o
   8   1   0     1270.40      920.09     26.00 o
   9   1   0       53.59       65.92     11.96 o
  10   1   0        3.73        0.00      9.69 o
  11   1   0        0.36       13.50     12.13 o
  12   1   0     3860.52     3311.40     80.75 o
  13   1   0       48.57       61.04     20.19 o
  14   1   0        2.80        0.00     14.84 o
  15   1   0       84.45      111.92     22.38 o
  16   1   0      507.12      445.09     34.07 o
  17   1   0     1539.65     1631.40     51.21 o
  18   1   0       24.56       14.29     22.57 o
  19   1   0       76.28       86.71     26.68 o
  20   1   0     3228.30     3343.44    105.68 o
  21   1   0      312.75      311.29     42.95 o
  22   1   0       11.14        3.86     27.06 o
  23   1   0       18.26       32.07     30.17 o
  24   1   0      894.73      948.60     58.34 o
   0   2   0   103655.75    97716.56   2724.64 o
   1   2   0        4.16       10.72      4.85 o
   2   2   0        2.49        4.94      5.46 o
   3   2   0     2613.19     2713.96     65.00 o
   4   2   0    26387.22    25645.48    355.05 o
   5   2   0      271.51      283.74     13.79 o
   6   2   0        0.04        2.26     16.01 o
   7   2   0      410.59      436.76     21.29 o
   8   2   0     7509.30     8092.71    128.22 o
   9   2   0      368.65      460.98     21.91 o
  10   2   0       14.05        0.78     10.88 o
  11   2   0      342.39      302.43     21.41 o
  12   2   0     7648.57     7686.97    132.16 o
  13   2   0      506.12      522.89     28.41 o
  14   2   0        5.06        0.00     15.97 o
  15   2   0        9.40        2.27     16.95 o
  16   2   0    20114.18    19492.86    303.10 o
  17   2   0     1365.04     1374.47     83.26 o
  18   2   0        1.12       23.34     22.18 o
  19   2   0     3551.48     3303.51    104.76 o
  20   2   0     2314.14     2457.84     77.34 o
  21   2   0        6.38       12.42     27.43 o
  22   2   0       31.53       24.51     29.21 o
  23   2   0        6.25       29.29     28.75 o
  24   2   0      181.57      150.25     38.10 o
   1   3   0     1688.52     1656.76     48.34 o
   2   3   0        9.86        0.00      8.11 o
   3   3   0      582.24      599.84     25.35 o
   4   3   0     3795.80     4089.69     66.15 o
   5   3   0      738.02      823.07     35.11 o
   6   3   0        6.50        4.12      7.56 o
   7   3   0      362.09      352.70     15.30 o
   9   3   0     1853.57     2024.26     40.71 o
  10   3   0       14.48       14.12     10.29 o
  11   3   0      255.18      220.07     19.37 o
  12   3   0     6289.97     5936.57    107.96 o
  13   3   0      215.88      171.00     25.39 o
  14   3   0        2.12       28.98     16.52 o
  15   3   0     2392.37     2521.13     67.02 o
  16   3   0       70.54       73.74     27.89 o
  17   3   0        4.66        4.61     20.28 o
  18   3   0        1.29        0.00     21.04 o
  19   3   0      170.17      169.37     38.66 o
  20   3   0      693.57      765.57     46.11 o
  21   3   0      142.60      221.94     30.05 o
  22   3   0        0.05        2.92     25.97 o
  23   3   0       40.15       53.17     32.08 o
  24   3   0     1228.29     1304.11     76.63 o
   0   4   0      203.96      145.01     25.75 o
   1   4   0      145.01      146.41     11.74 o
   2   4   0       10.25        0.00     10.80 o
   3   4   0      170.67      196.34     14.25 o
   4   4   0      629.65      765.68     23.28 o
   5   4   0     1993.05     1768.83     37.24 o
   6   4   0       41.35       36.14      9.24 o
   7   4   0      712.98      655.11     21.06 o
   8   4   0     1862.69     2149.94     41.79 o
   9   4   0    12658.37    13373.41    179.02 o
  10   4   0      114.88      128.32     15.38 o
  11   4   0     1880.20     1867.67     48.66 o
  12   4   0     2622.55     2413.15     58.92 o
  13   4   0      190.87      134.12     20.04 o
  14   4   0       62.62       33.83     16.91 o
  15   4   0      388.84      349.01     29.13 o
  16   4   0     3917.53     3827.84     88.75 o
  17   4   0       19.85        4.16     20.05 o
  18   4   0       21.81        0.00     20.88 o
  19   4   0      255.26      238.91     31.55 o
  20   4   0     5357.46     5173.88    117.70 o
  21   4   0       43.37       60.32     28.76 o
  22   4   0        0.01       10.33     26.23 o
  23   4   0      108.78      134.15     34.94 o
  24   4   0        1.83       34.65     31.12 o
   1   5   0     1604.43     1635.31     41.99 o
   2   5   0        0.44        0.52     11.44 o
   3   5   0       22.81       26.97     16.15 o
   4   5   0    24218.54    23863.79    389.27 o
   5   5   0      178.17      206.71     14.35 o
   6   5   0       46.95       47.08     13.65 o
   7   5   0     3020.46     3100.58     57.09 o
   8   5   0    58922.15    59328.35    727.12 o
   9   5   0       36.28        9.53     13.82 o
  10   5   0       78.30       79.02     20.53 o
  11   5   0     4063.94     4276.73     84.69 o
  12   5   0     2923.84     2811.27     65.59 o
  13   5   0     3329.51     3263.88     73.76 o
  14   5   0        2.08        0.00     15.20 o
  15   5   0      275.98      208.20     25.29 o
  16   5   0       56.90       50.03     20.73 o
  17   5   0      879.38      874.42     43.77 o
  18   5   0        7.09       23.87     22.04 o
  19   5   0      508.66      485.64     38.92 o
  20   5   0     1023.00     1018.15     51.83 o
  21   5   0      100.67       91.92     29.81 o
  22   5   0        0.55       29.36     28.73 o
  23   5   0       79.21       96.09     33.11 o
  24   5   0     1081.15     1292.50     75.80 o
   0   6   0    28088.10    27533.74    543.67 o
   1   6   0      236.13      267.65     19.57 o
   2   6   0        1.76        0.00     12.39 o
   3   6   0      774.16      784.51     25.73 o
   4   6   0    45665.04    45163.90    620.51 o
   5   6   0     6796.40     6750.18    127.17 o
   6   6   0      143.43      123.92     22.85 o
   7   6   0    12497.48    12299.11    185.39 o
   8   6   0       21.62       22.94     11.08 o
   9   6   0     4663.10     4670.60     76.30 o
  10   6   0      232.68      299.41     21.28 o
  11   6   0     1539.75     1425.72     43.46 o
  12   6   0     3253.68     3175.10     71.47 o
  13   6   0     1440.97     1395.16     46.40 o
  14   6   0       28.55       10.58     15.89 o
  15   6   0      158.02      175.19     24.49 o
  16   6   0     1137.95     1151.11     73.88 o
  17   6   0      582.56      543.97     37.20 o
  18   6   0        0.66        8.62     20.75 o
  19   6   0      592.31      550.24     40.18 o
  20   6   0     2384.51     2527.22     96.91 o
  21   6   0      132.27      152.51     32.85 o
  22   6   0        9.28        0.00     27.81 o
  23   6   0      315.71      220.37     37.79 o
   1   7   0     1883.22     1875.27     78.45 o
   2   7   0        4.47       10.85     12.63 o
   3   7   0     1767.63     1673.86     38.09 o
   4   7   0     4199.35     4131.32     72.97 o
   5   7   0     4269.29     4272.93     75.86 o
   6   7   0        9.99        5.53      8.61 o
   7   7   0      143.20      139.06     12.84 o
   8   7   0    45351.37    47301.84    659.03 o
   9   7   0     5742.98     6304.68     97.31 o
  10   7   0        7.15       15.72     13.33 o
  11   7   0      320.20      418.63     36.54 o
  12   7   0     3046.47     3222.69     81.02 o
  13   7   0     2346.18     2245.29     90.58 o
  14   7   0        5.08       14.77     17.29 o
  15   7   0       94.71       87.25     24.10 o
  16   7   0      159.25      118.52     27.16 o
  17   7   0      204.59      168.43     28.27 o
  18   7   0        4.23       17.60     22.41 o
  19   7   0     1011.50      986.94     65.48 o
  20   7   0      932.68      915.63     51.34 o
  21   7   0       73.37       23.26     27.99 o
  22   7   0       18.83        0.00     27.74 o
  23   7   0       86.02       49.60     31.30 o
   0   8   0    75217.83    74736.80   2089.93 o
   1   8   0      842.92      840.58     45.38 o
   2   8   0       47.36       52.18     11.39 o
   3   8   0     4390.53     4371.61     77.30 o
   4   8   0    35304.64    34775.64    486.29 o
   5   8   0     5658.07     5559.72     95.27 o
   6   8   0      255.08      247.27     20.36 o
   7   8   0    10447.86    10763.72    197.25 o
   8   8   0     1458.93     1287.80    174.22 o
   9   8   0     1324.90     1164.91     37.13 o
  10   8   0       18.11        8.79     13.06 o
  11   8   0     3169.13     2893.88     72.63 o
  12   8   0     6500.14     6454.93    118.80 o
  13   8   0      993.76      963.69     39.81 o
  14   8   0       28.35        8.44     17.81 o
  15   8   0      364.30      398.05     31.02 o
  16   8   0     1319.60     1385.10     52.39 o
  17   8   0      404.54      399.84     34.25 o
  18   8   0       82.48       90.04     27.33 o
  19   8   0      584.17      551.55     41.54 o
  20   8   0     2230.67     2332.77    108.43 o
  21   8   0      692.91      622.83     46.84 o
  22   8   0        8.91        2.22     28.34 o
  23   8   0      312.02      410.43     44.75 o
   1   9   0     3801.90     3700.06     66.62 o
   2   9   0      311.61      309.51     20.19 o
   3   9   0     7374.45     7128.74    134.58 o
   4   9   0       52.61       45.58     12.51 o
   5   9   0     3530.23     3572.94     69.64 o
   6   9   0      296.91      296.32     19.74 o
   7   9   0     4200.60     4372.98     95.52 o
   8   9   0     2143.27     1723.38    112.72 o
   9   9   0      357.87      265.49     48.29 o
  10   9   0        5.37        0.00     16.23 o
  11   9   0     1410.77     1252.34     50.25 o
  12   9   0     1761.73     1753.43     52.26 o
  13   9   0      957.28      886.19     78.80 o
  14   9   0        2.17       17.06     18.00 o
  15   9   0      140.29      153.86     24.55 o
  16   9   0       12.14        0.00     19.40 o
  17   9   0       89.09      136.69     27.06 o
  18   9   0       43.48       38.60     25.19 o
  19   9   0      771.32      920.15     49.65 o
  20   9   0     1244.62     1247.83     58.55 o
  21   9   0      290.74      326.03     46.11 o
  22   9   0       42.63        0.00     33.72 o
  23   9   0        9.38       19.67     38.50 o
   0  10   0    21031.91    21441.93    435.83 o
   1  10   0     2129.84     2153.93     46.27 o
   2  10   0       83.58       81.80     20.87 o
   3  10   0      864.94      881.33     34.17 o
   4  10   0    11945.12    12175.87    233.18 o
   5  10   0     9375.76     9767.32    180.31 o
   6  10   0      333.68      355.51     24.95 o
   7  10   0     5508.42     5312.87    112.74 o
   8  10   0      414.39      458.70     29.97 o
   9  10   0     5177.16     5109.65    143.57 o
  10  10   0      177.96      149.11     49.09 o
  11  10   0     3837.79     3612.33     92.47 o
  12  10   0     3064.76     2979.16    103.15 o
  13  10   0      429.68      422.23     35.91 o
  14  10   0       19.38       42.72     24.94 o
  15  10   0      658.55      639.12     43.37 o
  16  10   0     1986.77     2149.60     85.13 o
  17  10   0      939.60      909.53     54.35 o
  18  10   0        0.04        0.00     25.45 o
  19  10   0       27.00        4.11     29.95 o
  20  10   0     2291.70     2311.98     90.36 o
  21  10   0      800.67      826.35     85.33 o
  22  10   0       13.74        0.00     33.52 o
   1  11   0      455.91      310.74     32.23 o
   2  11   0        4.03        5.01     13.05 o
   3  11   0     2835.24     2356.56     61.67 o
   4  11   0       39.89       64.54     15.90 o
   5  11   0     3818.63     3924.44     94.25 o
   6  11   0      159.08      193.59     22.54 o
   7  11   0      530.59      544.28     31.47 o
   8  11   0     3290.92     2914.99     76.57 o
   9  11   0      103.19       50.88     20.30 o
  10  11   0        4.18       17.86     16.95 o
  11  11   0     2299.83     2367.11     94.46 o
  12  11   0      117.17      106.58     24.33 o
  13  11   0      348.70      393.30     66.70 o
  14  11   0       15.02        0.00     22.83 o
  15  11   0      692.55      710.41     47.13 o
  16  11   0        0.55        0.00     23.59 o
  17  11   0      257.92      305.78     72.30 o
  18  11   0       12.47       22.18     36.70 o
  19  11   0      921.16      911.13     59.20 o
  20  11   0      179.50      134.20     38.69 o
  21  11   0      970.63      942.09     64.61 o
  22  11   0       50.32       22.00     37.59 o
   0  12   0      858.73     1197.99     48.69 o
   1  12   0      120.84      186.55     15.64 o
   2  12   0       26.44       29.51     14.28 o
   3  12   0       85.82       47.45     15.90 o
   4  12   0     4820.38     4844.63    105.21 o
   5  12   0     8527.36     8175.54    167.45 o
   6  12   0      354.71      367.83     27.91 o
   7  12   0     2327.85     2326.49     67.05 o
   8  12   0     1297.20     1210.72     48.14 o
   9  12   0     6635.57     6377.99    137.05 o
  10  12   0       80.62       65.35     22.65 o
  11  12   0     1725.94     1451.09    154.03 o
  12  12   0      483.47      462.31     60.42 o
  13  12   0     1957.83     1850.64     94.32 o
  14  12   0      450.98      438.07     40.20 o
  15  12   0     1029.35      922.21     53.27 o
  16  12   0      707.72      836.11     65.90 o
  17  12   0       31.70       26.98     28.47 o
  18  12   0        0.07        6.06     28.89 o
  19  12   0      198.67      145.64     37.80 o
  20  12   0      848.48      756.80     57.74 o
  21  12   0      338.01      360.16     49.84 o
  22  12   0        0.34        0.00     34.77 o
   1  13   0     4364.21     4108.22    111.34 o
   2  13   0       86.18       89.00     16.53 o
   3  13   0     3192.80     3012.92     76.35 o
   4  13   0     2238.51     2023.38     60.12 o
   5  13   0     1227.39     1153.90     45.02 o
   6  13   0       26.41        6.16     19.38 o
   7  13   0      898.82      859.50     41.47 o
   8  13   0     4393.16     4280.68    107.63 o
   9  13   0      155.82      177.19     27.30 o
  10  13   0      237.55      233.42     30.08 o
  11  13   0     4827.33     4539.15    112.67 o
  12  13   0       16.16        0.00     22.12 o
  13  13   0     1516.81     1441.76    120.44 o
  14  13   0      100.11      102.34     41.40 o
  15  13   0     1395.64     1450.61     64.83 o
  16  13   0       56.54       66.19     30.46 o
  17  13   0     2491.36     2361.39    109.34 o
  18  13   0       84.44      144.42     66.91 o
  19  13   0      873.26      760.63    105.82 o
  20  13   0       33.00        0.00     33.23 o
  21  13   0      299.59      348.63     50.31 o
   0  14   0    10828.44    11687.41    522.58 o
   1  14   0      698.15      731.36     32.60 o
   2  14   0      135.08      137.72     17.38 o
   3  14   0     3460.27     3535.39    125.26 o
   4  14   0      472.75      452.47     30.86 o
   5  14   0     3243.87     3054.90     80.69 o
   6  14   0      641.63      675.93     38.66 o
   7  14   0     8216.36     8228.22    167.78 o
   8  14   0      847.03      796.96     42.93 o
   9  14   0     5112.90     5016.12    119.48 o
  10  14   0      658.32      686.10     52.74 o
  11  14   0     1015.19     1029.05     52.23 o
  12  14   0      405.91      436.58     39.53 o
  13  14   0      899.47      911.05     77.27 o
  14  14   0      157.51      167.39     43.10 o
  15  14   0      172.42      189.05     33.69 o
  16  14   0      147.07      110.61     51.10 o
  17  14   0       30.61        0.00     27.76 o
  18  14   0        0.21       17.10     31.57 o
  19  14   0      678.06      704.71     72.33 o
  20  14   0       94.94       86.62     64.98 o
  21  14   0      310.70      302.75    137.28 o
   1  15   0    15412.62    15960.98    287.99 o
   2  15   0     1317.53     1453.17     53.62 o
   3  15   0     5846.23     5845.30    128.61 o
   4  15   0      213.79      112.00     34.90 o
   5  15   0     2014.18     1844.47     86.71 o
   6  15   0      143.07      112.40     37.68 o
   7  15   0      820.40      796.73     60.76 o
   8  15   0     4072.34     3902.22    136.01 o
   9  15   0     2411.95     2413.14    104.08 o
  10  15   0      462.86      455.50     53.75 o
  11  15   0      274.88      301.96     48.45 o
  12  15   0      109.94       64.67     40.24 o
  13  15   0     3113.54     3275.84    129.30 o
  14  15   0      378.89      432.97     56.59 o
  15  15   0     2369.25     2450.85    112.19 o
  16  15   0      108.80      119.18     53.88 o
  17  15   0     1308.33     1271.98     87.58 o
  18  15   0       77.37       77.18     48.95 o
  19  15   0     1169.38     1109.01     88.35 o
  20  15   0       60.71       54.56     50.83 o
   1  16   0      214.23      243.20     42.72 o
   2  16   0        1.78        0.00     29.07 o
   3  16   0     1472.18     1692.96     86.14 o
   4  16   0      290.07      226.93     43.53 o
   5  16   0     3306.46     3375.97    205.03 o
   6  16   0      649.25      703.56     61.08 o
   7  16   0     3590.16     3758.03    134.42 o
   8  16   0     1159.20     1250.15     76.32 o
   9  16   0      110.18       47.25     35.96 o
  10  16   0       18.43        0.00     31.70 o
  11  16   0     1315.25     1255.98     81.00 o
  12  16   0     1014.03      849.21     72.24 o
  13  16   0     1195.78     1199.93     91.72 o
  14  16   0      247.69      350.93     55.42 o
  15  16   0       49.55       87.62     43.29 o
  16  16   0      372.56      353.63     58.81 o
  17  16   0      156.45      121.77     50.83 o
  18  16   0        4.52       35.57     48.67 o
  19  16   0      223.97      236.36     87.76 o
   1  17   0    10304.58    11043.25    317.15 o
   2  17   0      695.59      735.24     78.25 o
   3  17   0     3824.61     3963.77    236.73 o
   4  17   0       88.78       73.47     36.88 o
   5  17   0      185.22      143.29     41.66 o
   6  17   0       34.32       61.04     44.97 o
   7  17   0       29.37       31.34     35.00 o
   8  17   0     1818.64     1764.32    151.15 o
   9  17   0      211.93      147.05     44.68 o
  10  17   0      339.15      364.47     54.04 o
  11  17   0     1810.19     1618.52    131.93 o
  12  17   0     1255.82     1280.52    152.54 o
  13  17   0     2620.78     2840.73    124.92 o
  14  17   0      262.51      175.93     57.05 o
  15  17   0     2681.49     2691.61    126.04 o
  16  17   0        5.21        1.64     42.83 o
  17  17   0     1370.14     1430.84     97.78 o
  18  17   0      165.09      284.98     62.67 o
  19  17   0      682.90      693.78     79.96 o
   0  18   0       50.24      196.91     62.60 o
   1  18   0      189.65      331.41     48.71 o
   2  18   0       13.78        0.00     31.96 o
   3  18   0     1632.81     1543.41     93.30 o
   4  18   0       11.73        0.00     35.12 o
   5  18   0      362.50      371.92     52.09 o
   6  18   0       84.60       45.78     43.19 o
   7  18   0       19.73       63.65     40.84 o
   8  18   0      368.52      266.96     65.37 o
   9  18   0      587.27      624.58     63.17 o
  10  18   0       21.20        6.37     38.58 o
  11  18   0     1502.40     1347.69     88.16 o
  12  18   0        5.53       54.14     42.09 o
  13  18   0     1007.61      965.08     80.13 o
  14  18   0       85.88       86.42     50.08 o
  15  18   0      245.67      209.21     54.15 o
  16  18   0       13.83       64.15     93.11 o
  17  18   0       65.28       52.46     48.99 o
  18  18   0       16.55       25.20     51.72 o
   1  19   0     5707.35     5932.79    188.24 o
   2  19   0      520.34      542.75     60.79 o
   3  19   0     1627.04     1754.14     95.67 o
   4  19   0       38.20        0.00     34.75 o
   5  19   0        7.25       18.60     38.07 o
   6  19   0      184.28      163.74     47.00 o
   7  19   0      216.39      190.27     48.22 o
   8  19   0     2299.99     2296.55    111.98 o
   9  19   0     1483.88     1285.56     87.55 o
  10  19   0       11.31       46.15     66.16 o
  11  19   0     1530.04     1655.10    131.54 o
  12  19   0       36.74       48.28     45.92 o
  13  19   0      695.33      699.69     72.64 o
  14  19   0       64.69      121.61     50.17 o
  15  19   0     1262.57     1269.78     96.60 o
  16  19   0        9.10       12.44     46.71 o
  17  19   0     1504.45     1412.13    101.60 o
   0  20   0      162.72      136.69     60.62 o
   1  20   0      268.57      303.02     54.68 o
   2  20   0      166.74      166.19     46.46 o
   3  20   0     2122.02     2158.68    107.86 o
   4  20   0        2.12        0.00     37.01 o
   5  20   0     2443.83     2538.10    117.62 o
   6  20   0      446.26      509.90     62.72 o
   7  20   0     1156.68     1184.95     86.02 o
   8  20   0      120.86      109.99     46.51 o
   9  20   0     1469.81     1383.03     92.12 o
  10  20   0       90.79       53.09     44.27 o
  11  20   0      389.53      441.54     69.93 o
  12  20   0     1013.92     1051.58    104.99 o
  13  20   0      906.66     1023.83    102.81 o
  14  20   0       47.14       66.16     50.52 o
  15  20   0       45.47      104.45     53.69 o
  16  20   0      173.47      224.36     62.67 o
   1  21   0     2343.95     2479.49    116.35 o
   2  21   0      470.25      455.72     60.98 o
   3  21   0     1000.52     1001.89     79.28 o
   4  21   0      180.85      234.58     53.79 o
   5  21   0     1224.09     1126.40     84.53 o
   6  21   0       39.87        5.19     63.19 o
   7  21   0       44.36        0.00     39.69 o
   8  21   0        1.62        0.00     58.64 o
   9  21   0      166.03      209.31     88.55 o
  10  21   0      119.87       69.85     47.70 o
  11  21   0      607.07      505.39    166.01 o
  12  21   0      439.48      430.90     70.97 o
  13  21   0      233.99      319.85     89.34 o
  14  21   0      252.27      281.10    104.40 o
  15  21   0     1251.90     1154.57     98.73 o
   0  22   0      296.22      320.52     82.01 o
   1  22   0       21.59       64.84     41.20 o
   2  22   0      113.27      103.66     47.87 o
   3  22   0      346.34      270.29     54.91 o
   4  22   0       51.49       46.23     43.89 o
   5  22   0     1142.07     1152.28     88.16 o
   6  22   0      310.24      452.04     66.09 o
   7  22   0     1936.42     1978.68    183.44 o
   8  22   0      707.43      696.68     76.90 o
   9  22   0     1547.88     1549.08    126.98 o
  10  22   0      244.84      195.12     57.82 o
  11  22   0      621.79      626.27    105.98 o
  12  22   0      510.73      507.38     75.47 o
  13  22   0      440.32      404.52     77.26 o
  14  22   0       72.04       98.33     58.47 o
   1  23   0      238.11      291.89     57.42 o
   2  23   0       18.51        0.00     35.86 o
   3  23   0      825.72      733.67    100.24 o
   4  23   0        2.60       19.68     46.30 o
   5  23   0     1314.42     1234.55     91.67 o
   6  23   0      201.45      279.87     69.33 o
   7  23   0      103.19      116.35     53.08 o
   8  23   0     1046.82      999.56     88.07 o
   9  23   0       16.36        0.00     44.81 o
  10  23   0       28.26        0.00     45.40 o
  11  23   0      481.07      629.54     91.92 o
  12  23   0      440.21      483.51     77.26 o
  13  23   0      290.52      318.57     71.21 o
   0  24   0      582.25      724.64    104.99 o
   1  24   0      128.94      157.59     50.69 o
   2  24   0       31.12       22.11     46.91 o
   3  24   0       31.94       18.34     44.57 o
   4  24   0        2.11        0.00     57.45 o
   5  24   0      360.82      456.41    188.19 o
   6  24   0      115.62      108.64     55.47 o
   7  24   0     1586.27     1586.70    108.20 o
   8  24   0        0.03        0.00     45.02 o
   9  24   0      498.60      441.44     73.12 o
  10  24   0      152.61      159.19     61.00 o
  11  24   0      184.18      114.97     57.15 o
   1  25   0      249.60      182.89    146.00 o
   2  25   0      115.02      104.18     69.33 o
   3  25   0      345.90      353.37     65.10 o
   4  25   0     1067.49     1042.65     92.20 o
   5  25   0     1423.64     1252.20    126.78 o
   6  25   0       79.86       68.73     53.51 o
   7  25   0       16.29        2.73     52.17 o
   8  25   0      940.30      850.88    146.79 o
   9  25   0        9.37      113.65     53.57 o
   0  26   0        5.67       21.79     68.15 o
   1  26   0       13.68       58.93     50.56 o
   2  26   0      118.75      125.03     56.73 o
   3  26   0      134.02      155.31     57.14 o
   4  26   0      204.20      179.13     56.97 o
   5  26   0       56.12      125.33     81.02 o
   6  26   0       11.49       15.65     51.72 o
   7  26   0      269.61      326.87     73.89 o
   1  27   0      414.51      423.91    105.78 o
   2  27   0       52.55        8.78     68.94 o
   3  27   0      102.61        0.00     75.67 o
   2   0   1    95525.52   102070.75   2810.61 o
   4   0   1     1054.60     1095.09     53.49 o
   6   0   1       55.79       62.75     15.74 o
   8   0   1     1567.47     1507.94     54.93 o
  10   0   1     1560.21     1606.96     61.88 o
  12   0   1     2677.41     2818.73     94.33 o
  14   0   1    23426.52    23736.16    409.28 o
  16   0   1      382.85      386.14     42.01 o
  18   0   1     7010.46     6811.15    349.64 o
  20   0   1       71.07       39.44     36.54 o
  22   0   1      185.76      355.39     78.84 o
  24   0   1       21.91        0.00     55.47 o
   0   1   1     2053.37     2187.00     70.92 o
   1   1   1     1486.44     1451.27     49.13 o
   2   1   1    46447.57    51904.91   1007.15 o
   3   1   1      482.63      478.02     16.91 o
   4   1   1     3497.58     3439.35     57.60 o
   5   1   1      189.17      173.62     11.98 o
   6   1   1    22854.89    22103.64    281.02 o
   7   1   1       14.68       14.54      8.15 o
   8   1   1      301.33      300.67     16.12 o
   9   1   1      120.29      134.69     15.93 o
  10   1   1     3885.80     3113.74     66.00 o
  11   1   1      389.72      372.15     23.75 o
  12   1   1       12.05       20.71     14.07 o
  13   1   1      207.78      188.99     20.95 o
  14   1   1     3384.34     3538.65     80.16 o
  15   1   1      426.03      478.57     27.68 o
  16   1   1      232.59      238.13     25.16 o
  17   1   1     2142.36     2176.50     58.47 o
  18   1   1     2855.35     3021.18     77.20 o
  19   1   1       86.45      105.34     30.88 o
  20   1   1       51.16       18.47     25.75 o
  21   1   1      437.97      385.12     38.73 o
  22   1   1      727.78      720.38     75.28 o
  23   1   1        6.89       24.53     43.94 o
  24   1   1       59.96       39.62     43.97 o
   1   2   1      259.35      267.94     14.28 o
   2   2   1    65653.21    66752.28   1319.75 o
   3   2   1     8013.54     8553.03    175.54 o
   4   2   1     6985.75     7477.27    157.89 o
   5   2   1      282.71      281.47     15.66 o
   6   2   1       50.74       69.91     12.04 o
   7   2   1      853.62      854.21     33.91 o
   8   2   1      868.10      853.10     73.34 o
   9   2   1      842.79     1006.46     53.16 o
  10   2   1     1401.64     1600.53     50.13 o
  11   2   1      457.65      459.98     48.28 o
  12   2   1      374.72      369.38     29.57 o
  13   2   1      258.84      321.66     24.56 o
  14   2   1    19246.05    19282.06    293.72 o
  15   2   1      976.15      992.72     41.73 o
  16   2   1       24.76       36.74     19.09 o
  17   2   1      993.05      967.00     51.33 o
  18   2   1     5942.87     5780.55    109.54 o
  19   2   1     1202.08     1187.33     54.87 o
  20   2   1      171.02      191.64     28.80 o
  21   2   1       19.73       10.72     26.57 o
  22   2   1      671.99      606.23     64.91 o
  23   2   1       40.22        0.00     39.32 o
  24   2   1       18.49       37.10     44.11 o
   0   3   1     3918.22     3593.10    130.35 o
   1   3   1     1275.25     1326.07     54.68 o
   2   3   1    28810.95    29385.40   1275.16 o
   3   3   1     2993.85     2968.78     74.68 o
   4   3   1     2305.85     2405.73     56.50 o
   5   3   1      473.99      509.04     27.29 o
   6   3   1    25987.78    23872.16   1426.78 o
   7   3   1      704.36      670.65     34.75 o
   8   3   1      192.27      249.55     19.66 o
   9   3   1     2516.90     2737.72     67.04 o
  10   3   1    18931.30    18053.05    310.03 o
  11   3   1      456.22      378.13     23.44 o
  12   3   1      135.51      155.74     18.98 o
  13   3   1      825.65      843.27     63.99 o
  14   3   1     6775.34     6753.34    123.49 o
  15   3   1     1490.25     1526.03     53.70 o
  16   3   1      312.19      289.98     43.96 o
  17   3   1      218.36      212.41     28.96 o
  18   3   1      333.15      334.46     37.34 o
  19   3   1      176.83      165.79     33.45 o
  20   3   1       76.75       40.98     22.72 o
  21   3   1      143.52      140.66     27.90 o
  22   3   1      890.36     1033.08    142.63 o
  23   3   1       43.11       71.58     43.41 o
  24   3   1       52.00      135.31     49.15 o
   1   4   1     4057.28     4182.96     98.47 o
   2   4   1    40575.48    41713.48   1159.67 o
   3   4   1       10.47        0.00      6.93 o
   4   4   1     1740.69     1842.71     82.01 o
   5   4   1     1316.83     1194.67     41.30 o
   6   4   1     1103.34     1124.40     64.58 o
   7   4   1     1346.94     1346.68     50.19 o
   8   4   1       75.59       53.61     15.62 o
   9   4   1     8797.79     9397.93    212.39 o
  10   4   1     4468.97     4515.79     85.62 o
  11   4   1     1117.46     1162.41     38.70 o
  12   4   1      319.76      335.94     24.22 o
  13   4   1       62.88       20.56     16.06 o
  14   4   1     7824.45     7684.56    145.41 o
  15   4   1      135.37       96.77     21.73 o
  16   4   1      573.65      581.43     35.39 o
  17   4   1       15.50        0.00     19.85 o
  18   4   1     5481.62     5536.90    136.86 o
  19   4   1      245.20      226.91     31.41 o
  20   4   1      185.10      175.93     30.69 o
  21   4   1       40.02       17.46     30.54 o
  22   4   1      405.88      458.79     50.19 o
  23   4   1      172.80      193.26     51.25 o
  24   4   1       47.18       95.48     69.73 o
   0   5   1     6980.21     7482.95    236.53 o
   1   5   1     3216.86     3345.14     85.72 o
   2   5   1     4072.32     3771.29    161.65 o
   3   5   1     1218.03     1163.35     42.72 o
   4   5   1     9805.67     9791.85    216.29 o
   5   5   1      967.78      946.68     38.72 o
   6   5   1    37538.96    36620.62   1036.51 o
   7   5   1     1078.69     1188.11     64.18 o
   8   5   1     3837.81     4378.95     91.37 o
   9   5   1      310.32      393.20     24.92 o
  10   5   1    13623.24    12744.07    230.84 o
  11   5   1     4142.03     4154.13     96.37 o
  12   5   1       28.39       34.18     17.59 o
  13   5   1     2154.22     2088.06     60.05 o
  14   5   1     4430.80     4487.36     94.53 o
  15   5   1      537.04      496.03     32.71 o
  16   5   1      337.21      377.03     31.38 o
  17   5   1     1138.76     1076.61     47.89 o
  18   5   1        9.48        0.00     20.75 o
  19   5   1      498.38      498.09     39.00 o
  20   5   1      165.42      190.16     37.70 o
  21   5   1      104.01       79.15     33.82 o
  22   5   1     1181.65     1104.49    179.48 o
  23   5   1       50.74        0.00     41.30 o
  24   5   1       32.44       29.61     45.29 o
   1   6   1      874.63      931.44     41.18 o
   2   6   1     3720.30     3446.25     92.03 o
   3   6   1     2527.44     2390.77     70.87 o
   4   6   1       94.11       71.74     22.39 o
   5   6   1     3712.00     3582.90     75.47 o
   6   6   1    14264.43    15372.49    259.70 o
   7   6   1    11104.09    11145.99    277.12 o
   8   6   1      800.68      891.88     44.33 o
   9   6   1     6368.65     6794.51    133.11 o
  10   6   1    18873.29    20635.20    357.10 o
  11   6   1     1023.22     1060.64     43.83 o
  12   6   1      517.26      535.65     33.50 o
  13   6   1     2091.21     2061.07     66.49 o
  14   6   1     1938.14     1939.68    116.62 o
  15   6   1       35.47        4.14     20.84 o
  16   6   1        2.54        0.00     21.16 o
  17   6   1      978.01      948.77     52.46 o
  18   6   1     1703.86     1602.06     68.63 o
  19   6   1      583.74      514.74     48.76 o
  20   6   1       95.15       32.13     30.32 o
  21   6   1      118.02      112.45     53.77 o
  22   6   1      313.82      406.65     67.75 o
  23   6   1      270.37      218.38     52.78 o
   0   7   1    15458.57    15164.00    465.13 o
   1   7   1     1327.16     1322.84     50.71 o
   2   7   1       91.22       59.00     17.77 o
   3   7   1     1746.40     1700.50     66.16 o
   4   7   1     8605.85     9164.25    209.69 o
   5   7   1     5121.70     5082.16    100.63 o
   6   7   1    29226.43    29706.04    486.76 o
   7   7   1      703.86      810.12     32.99 o
   8   7   1      657.47      777.37     33.58 o
   9   7   1     1873.52     1971.16     72.68 o
  10   7   1    15342.59    15307.12    270.91 o
  11   7   1      738.46      692.53     39.68 o
  12   7   1       34.49       44.05     19.74 o
  13   7   1     1359.83     1302.33     53.25 o
  14   7   1     1080.29     1144.38     51.77 o
  15   7   1      238.15      233.36     37.07 o
  16   7   1       13.34        0.00     23.45 o
  17   7   1      652.86      631.76     45.62 o
  18   7   1      636.79      677.78     48.80 o
  19   7   1      567.94      588.41     48.41 o
  20   7   1      269.22      376.82     44.27 o
  21   7   1       73.53       85.79     34.90 o
  22   7   1      982.79     1096.63     82.05 o
  23   7   1       16.52       50.21     43.38 o
   1   8   1      555.35      558.08     35.57 o
   2   8   1      624.67      571.41     35.18 o
   3   8   1     5547.67     5776.70    144.01 o
   4   8   1     1584.21     1798.97    125.99 o
   5   8   1     5037.81     5180.02    103.61 o
   6   8   1     4792.57     4675.99    111.62 o
   7   8   1    11734.55    11995.44    236.03 o
   8   8   1       40.52       42.94     15.19 o
   9   8   1     1987.12     1961.26     56.69 o
  10   8   1      842.97      771.54     48.18 o
  11   8   1     2422.34     2337.44     67.84 o
  12   8   1      263.07      277.97     29.92 o
  13   8   1     2019.88     1914.18     64.24 o
  14   8   1      459.98      444.75     45.05 o
  15   8   1      129.95      131.03     28.08 o
  16   8   1       45.51       57.17     25.39 o
  17   8   1      134.95      133.99     32.26 o
  18   8   1     1403.31     1450.47     67.49 o
  19   8   1      736.29      737.84     58.95 o
  20   8   1       22.65        6.06     30.79 o
  21   8   1      391.58      340.68     45.47 o
  22   8   1      430.03      476.08     63.02 o
  23   8   1      399.95      372.11     62.60 o
   0   9   1      619.82      568.94     53.09 o
   1   9   1     4307.64     4056.29    115.28 o
   2   9   1     7522.65     7973.62    187.28 o
   3   9   1     2746.01     2602.32     84.82 o
   4   9   1     6479.10     6510.10    164.17 o
   5   9   1     3895.58     3709.09     81.05 o
   6   9   1    23804.17    23879.73    455.11 o
   7   9   1     2056.48     2243.66     59.74 o
   8   9   1      295.01      333.98     24.80 o
   9   9   1      208.75      184.20     21.82 o
  10   9   1    10567.38    10235.89    192.95 o
  11   9   1     2271.36     2178.46     99.25 o
  12   9   1     1058.17     1087.02     55.41 o
  13   9   1      549.62      570.51     39.41 o
  14   9   1      654.25      581.48     40.84 o
  15   9   1      338.26      372.75     36.76 o
  16   9   1       39.40       49.75     25.43 o
  17   9   1      199.91      249.86     36.45 o
  18   9   1      205.73      289.76     38.89 o
  19   9   1      645.10      736.87     54.09 o
  20   9   1       71.88       93.72     35.56 o
  21   9   1      470.73      449.81     49.92 o
  22   9   1     1074.95      960.71     79.13 o
  23   9   1        3.40        0.00     41.07 o
   1  10   1      403.42      461.09     36.41 o
   2  10   1     3796.95     3226.83     99.42 o
   3  10   1     3237.27     3453.38    126.58 o
   4  10   1     1594.73     1647.92     66.79 o
   5  10   1     7433.60     8026.38    148.75 o
   6  10   1     3643.50     3459.80     79.29 o
   7  10   1     5788.52     5566.06    114.90 o
   8  10   1      522.61      571.35     37.92 o
   9  10   1     4898.25     4857.33    128.50 o
  10  10   1       70.51       44.28     23.56 o
  11  10   1     3788.43     3610.10     99.26 o
  12  10   1      268.91      187.55     35.64 o
  13  10   1      509.87      422.79     84.69 o
  14  10   1     1186.41     1215.88     76.47 o
  15  10   1      395.46      397.85     51.44 o
  16  10   1        1.88        3.59     24.64 o
  17  10   1      417.72      374.03     40.96 o
  18  10   1     2875.29     3001.78     99.03 o
  19  10   1      172.73      312.03     55.24 o
  20  10   1       12.16        0.00     31.27 o
  21  10   1      435.17      418.22     49.88 o
  22  10   1      228.36      239.43     65.17 o
   0  11   1      747.77      772.58     67.75 o
   1  11   1      254.75      191.52     29.61 o
   2  11   1     2713.41     3175.94    103.80 o
   3  11   1     3644.92     3368.48    104.76 o
   4  11   1      444.33      443.03     39.90 o
   5  11   1     5711.03     5490.61    112.86 o
   6  11   1    11402.87    10912.91    199.70 o
   7  11   1       55.00       46.72     22.31 o
   8  11   1      115.06      130.77     20.70 o
   9  11   1     1098.88     1183.14     58.34 o
  10  11   1     5191.90     5144.53    183.95 o
  11  11   1     2267.26     2106.01     67.69 o
  12  11   1      237.64      227.69     29.74 o
  13  11   1      357.62      305.19     32.11 o
  14  11   1      367.36      404.06     49.78 o
  15  11   1      893.13      845.05     53.59 o
  16  11   1        8.07        0.00     28.01 o
  17  11   1      328.77      306.10     39.37 o
  18  11   1       14.13       14.91     28.91 o
  19  11   1      748.12      845.20     87.43 o
  20  11   1      159.94      137.86     38.80 o
  21  11   1     1049.77     1076.45    125.33 o
  22  11   1      267.41      239.05     54.73 o
   1  12   1     1018.57     1062.67     57.84 o
   2  12   1     5803.15     5644.78    156.98 o
   3  12   1     2211.79     2230.03     84.32 o
   4  12   1      291.36      349.33     33.68 o
   5  12   1     6009.00     5714.59    123.70 o
   6  12   1      315.65      319.19     23.64 o
   7  12   1     3894.40     3720.90     88.86 o
   8  12   1      171.09      198.44     27.44 o
   9  12   1     5455.85     5375.00    119.50 o
  10  12   1     1173.53     1135.24     67.58 o
  11  12   1     2057.00     1981.86     67.33 o
  12  12   1      431.90      374.29     34.40 o
  13  12   1     2044.50     2064.21     93.66 o
  14  12   1     1806.80     1721.56     67.67 o
  15  12   1      352.32      398.67     52.23 o
  16  12   1      132.70       60.28     28.26 o
  17  12   1       78.66       90.08     31.78 o
  18  12   1      671.66      648.69     51.59 o
  19  12   1      383.72      452.83     68.07 o
  20  12   1       17.32       35.13     34.53 o
  21  12   1      231.45      203.06     57.31 o
   0  13   1      605.10      642.23     71.32 o
   1  13   1     4716.22     4460.21    134.33 o
   2  13   1      412.89      498.55     43.97 o
   3  13   1     3509.75     3541.71    136.49 o
   4  13   1     1287.23     1338.73     68.08 o
   5  13   1     1727.31     1726.05     84.59 o
   6  13   1      329.82      359.10     41.39 o
   7  13   1      478.01      367.18     48.14 o
   8  13   1      793.19      780.78    116.48 o
   9  13   1      255.71      265.14     41.92 o
  10  13   1      245.54      228.44     40.22 o
  11  13   1     4265.29     4221.60    141.39 o
  12  13   1      248.56      278.02     45.83 o
  13  13   1     1646.27     1573.31    119.25 o
  14  13   1      110.69       64.95     37.31 o
  15  13   1     1251.57     1396.32     83.45 o
  16  13   1      204.39      190.99     52.69 o
  17  13   1     2247.52     2388.72    112.58 o
  18  13   1      284.43      286.15     77.06 o
  19  13   1     1220.54     1399.75     92.67 o
  20  13   1       70.57       14.62     45.23 o
  21  13   1      261.07      272.33     60.07 o
   1  14   1      328.82      360.33     41.83 o
   2  14   1     1529.40     1311.01    115.09 o
   3  14   1     2701.10     2730.50    101.69 o
   4  14   1      292.52      278.62     40.76 o
   5  14   1     3179.48     3251.62    156.50 o
   6  14   1      302.29      370.73     45.95 o
   7  14   1     6098.92     5973.29    174.19 o
   8  14   1      721.52      756.59     83.99 o
   9  14   1     6673.23     6673.92    223.26 o
  10  14   1     1218.60     1238.83     73.54 o
  11  14   1     1687.38     1811.70    207.21 o
  12  14   1      189.01      233.41     45.82 o
  13  14   1      401.25      392.29     53.96 o
  14  14   1      624.63      646.84     63.73 o
  15  14   1      268.31      233.93     77.46 o
  16  14   1      169.32      135.44     47.50 o
  17  14   1       66.05       67.57     66.76 o
  18  14   1       18.28       66.74     47.53 o
  19  14   1      388.10      380.42     61.32 o
  20  14   1       41.71        0.00     73.69 o
   0  15   1     3292.27     3620.44    175.91 o
   1  15   1    14026.52    14542.37    347.81 o
   2  15   1      929.89     1013.39    123.02 o
   3  15   1     3904.12     3863.40    132.09 o
   4  15   1      553.28      597.88     52.65 o
   5  15   1     1943.70     1899.44     90.18 o
   6  15   1      152.94      229.20     46.16 o
   7  15   1        7.01       55.29     63.79 o
   8  15   1     1494.19     1497.94    106.97 o
   9  15   1     1158.45     1039.79    177.30 o
  10  15   1      971.44     1203.14     76.08 o
  11  15   1      580.16      640.04     79.04 o
  12  15   1      398.03      395.90     53.23 o
  13  15   1     2859.02     2974.95    122.14 o
  14  15   1       93.48       49.51     40.76 o
  15  15   1     2078.98     2103.06    105.61 o
  16  15   1      230.76      154.36     49.47 o
  17  15   1     1310.95     1506.28     98.47 o
  18  15   1        1.64       25.99     44.16 o
  19  15   1      877.26      934.00     90.13 o
  20  15   1      112.59       65.19     51.38 o
   1  16   1      389.15      411.71     56.85 o
   2  16   1        2.06       51.51     33.05 o
   3  16   1     1500.58     1529.45    127.38 o
   4  16   1      289.44      284.28     45.52 o
   5  16   1     1924.97     1862.20    180.47 o
   6  16   1       57.20        0.00     30.83 o
   7  16   1     3920.31     4137.78    143.01 o
   8  16   1     1275.49     1277.45    107.77 o
   9  16   1      140.64      121.18     41.02 o
  10  16   1      240.83      269.26     48.61 o
  11  16   1      928.46     1037.29     74.36 o
  12  16   1      291.46      218.28     47.85 o
  13  16   1     2195.22     2056.97    184.83 o
  14  16   1      193.82      176.42     49.83 o
  15  16   1       47.51       63.50     43.91 o
  16  16   1       16.38        0.00     58.44 o
  17  16   1      118.78      123.03     50.84 o
  18  16   1       12.34        0.00     43.83 o
  19  16   1      190.65      179.54     86.57 o
   0  17   1     2437.58     2348.25    150.16 o
   1  17   1     8694.92     9196.99    241.77 o
   2  17   1      387.19      424.96     52.80 o
   3  17   1     2720.72     2790.70    132.73 o
   4  17   1      441.56      371.02     51.16 o
   5  17   1      503.41      409.54     53.37 o
   6  17   1      598.92      476.47     56.33 o
   7  17   1       75.70       92.46     39.25 o
   8  17   1      265.12      245.72     50.11 o
   9  17   1     1033.46      864.91    125.20 o
  10  17   1     2695.57     2739.99    117.52 o
  11  17   1      409.24      536.48     62.79 o
  12  17   1       31.20        0.00     35.37 o
  13  17   1     1444.80     1631.18     95.25 o
  14  17   1      234.76      232.57     54.99 o
  15  17   1     2536.22     2516.67    138.27 o
  16  17   1      216.81      183.91     52.62 o
  17  17   1     1247.19     1189.21     92.55 o
  18  17   1       49.02        5.44     49.53 o
  19  17   1      470.16      557.76     77.65 o
   1  18   1     1102.15     1059.22     74.38 o
   2  18   1      269.58      296.82     71.32 o
   3  18   1     1311.55     1328.35     84.59 o
   4  18   1      460.05      343.08     52.67 o
   5  18   1     1851.25     1947.05     97.71 o
   6  18   1     1979.05     1918.21    126.98 o
   7  18   1      139.17       56.46     40.48 o
   8  18   1      455.34      445.04     58.50 o
   9  18   1      699.30      684.01     69.33 o
  10  18   1     1431.76     1405.07    115.29 o
  11  18   1     2419.74     2274.74    114.30 o
  12  18   1      143.90       95.69     46.85 o
  13  18   1      532.49      594.03     69.85 o
  14  18   1       38.02       65.15     52.89 o
  15  18   1      421.39      374.70     64.90 o
  16  18   1      112.31      135.21     52.83 o
  17  18   1      107.78       47.48     48.15 o
  18  18   1       33.88       54.42     53.53 o
   0  19   1     1120.88     1102.61    112.92 o
   1  19   1     6132.74     6139.64    190.89 o
   2  19   1      723.55      718.77    101.62 o
   3  19   1      868.35      965.83     73.77 o
   4  19   1      140.85       86.05     43.19 o
   5  19   1      314.67      277.39     83.40 o
   6  19   1      387.36      438.43     58.55 o
   7  19   1      251.91      257.48     84.39 o
   8  19   1      356.63      379.74     57.98 o
   9  19   1      731.53      735.34     71.02 o
  10  19   1      352.02      335.12     60.72 o
  11  19   1      584.45      741.78    118.66 o
  12  19   1      183.19      169.72     51.78 o
  13  19   1      481.85      493.75    129.75 o
  14  19   1      357.00      210.55    104.40 o
  15  19   1     1577.24     1285.02     96.87 o
  16  19   1      137.85      123.10     54.36 o
  17  19   1     1207.83      961.36    124.60 o
   1  20   1      795.08      728.18     69.52 o
   2  20   1      777.62      764.08     70.46 o
   3  20   1     1111.07     1208.72     87.76 o
   4  20   1      241.02      250.00     89.14 o
   5  20   1     2304.23     2198.28    109.50 o
   6  20   1       13.64        3.19     37.43 o
   7  20   1      957.00     1279.66    122.62 o
   8  20   1      433.83      406.77     61.91 o
   9  20   1     2928.14     2972.65    135.59 o
  10  20   1      186.84      260.34     54.52 o
  11  20   1      679.51      601.32    101.43 o
  12  20   1       72.56       68.06     47.00 o
  13  20   1      247.47      288.31     60.92 o
  14  20   1      204.55      148.31     57.84 o
  15  20   1      391.34      295.11     67.87 o
  16  20   1        0.82        0.00     49.80 o
   0  21   1      671.90      591.12     93.50 o
   1  21   1     2375.30     2550.13    120.58 o
   2  21   1       23.92        0.00     37.99 o
   3  21   1      768.30      858.80     75.60 o
   4  21   1      249.01      295.92     98.85 o
   5  21   1      102.77       53.42     43.41 o
   6  21   1     1113.34     1319.44     91.88 o
   7  21   1       45.99       56.44     43.99 o
   8  21   1      120.91      116.05     48.87 o
   9  21   1      241.21      209.51     56.02 o
  10  21   1      407.63      336.89     64.15 o
  11  21   1      315.65      459.57     68.82 o
  12  21   1      324.91      333.11     65.48 o
  13  21   1      767.96      869.28    109.94 o
  14  21   1       25.30       57.18     53.68 o
  15  21   1      709.09      799.42     86.78 o
   1  22   1       19.21       43.37     42.45 o
   2  22   1       20.97        0.00     40.45 o
   3  22   1      476.66      457.95     65.08 o
   4  22   1      211.94      160.27     50.99 o
   5  22   1     1032.86     1225.51    104.40 o
   6  22   1       27.31       51.43     44.62 o
   7  22   1     2308.69     2314.36    173.73 o
   8  22   1      260.13      344.10     61.72 o
   9  22   1      924.86      938.85     86.91 o
  10  22   1       14.82        0.00     82.21 o
  11  22   1      758.73      915.47    218.11 o
  12  22   1      296.25      372.86     67.17 o
  13  22   1      346.59      269.88     68.25 o
  14  22   1      374.84      281.45     67.53 o
   0  23   1       56.75       62.20     64.58 o
   1  23   1       40.32       43.74     46.87 o
   2  23   1      768.05      778.64     94.10 o
   3  23   1     1159.42     1306.06     95.34 o
   4  23   1      242.83      179.29     52.34 o
   5  23   1      586.80      439.05     66.87 o
   6  23   1      993.91     1105.35    239.30 o
   7  23   1      814.72      850.58     84.70 o
   8  23   1       73.66      105.25     51.90 o
   9  23   1      532.82      497.21     75.02 o
  10  23   1      512.19      432.51     74.57 o
  11  23   1      116.55       88.80     57.36 o
  12  23   1       72.92       63.02     56.25 o
   1  24   1       85.20       25.30     49.28 o
   2  24   1       85.76      106.76     51.08 o
   3  24   1       19.19       28.00     48.55 o
   4  24   1       19.63        8.36     46.03 o
   5  24   1      377.60      462.10     72.28 o
   6  24   1       43.93       65.56     49.02 o
   7  24   1      971.52      939.82    132.92 o
   8  24   1      169.61      125.18     55.05 o
   9  24   1      786.77      773.32    208.99 o
  10  24   1      101.50      141.19     61.03 o
  11  24   1      448.24      406.34     76.56 o
   0  25   1       44.38       52.69     76.86 o
   1  25   1      254.45      307.89     92.51 o
   2  25   1       28.09       52.96     52.05 o
   3  25   1      793.34      897.33     86.43 o
   4  25   1      140.88      112.87     52.95 o
   5  25   1      173.02      207.54     70.13 o
   6  25   1      306.51      345.39     71.51 o
   7  25   1      285.93      342.47    184.83 o
   8  25   1       15.37       40.96     49.96 o
   9  25   1      119.40       67.99     57.79 o
   1  26   1       92.45       89.78     78.84 o
   2  26   1      702.55      755.96     85.26 o
   3  26   1        9.50        0.00     65.17 o
   4  26   1      130.42       70.74     50.26 o
   5  26   1      389.12      327.81     71.56 o
   6  26   1      139.90      105.29     54.98 o
   0  27   1      208.17      215.53     90.33 o
   1  27   1      223.18      297.96     68.49 o
   0   0   2   395742.84   396167.75  10792.77 o
   4   0   2     2231.16     2304.27     88.75 o
   6   0   2     2110.39     1888.55     53.38 o
   8   0   2      416.80      454.72     28.43 o
  10   0   2     8145.77     8360.70    194.41 o
  12   0   2     8092.39     8281.44    201.20 o
  14   0   2     3668.73     3858.25    122.82 o
  16   0   2    19764.36    19457.94    438.27 o
   1   1   2     8250.67     8842.80    180.34 o
   2   1   2    35338.70    38948.04   1058.64 o
   3   1   2     5632.84     5656.36    103.29 o
   4   1   2    24089.75    24603.16    406.04 o
   5   1   2     1244.32     1361.39     35.32 o
   6   1   2     5391.69     6102.49    114.75 o
   7   1   2        3.77        7.04     24.35 o
   8   1   2     9044.77     8026.16    149.60 o
   9   1   2       60.16      103.24     16.03 o
  10   1   2     1341.60     1457.90     57.27 o
  11   1   2      736.87      793.56     49.97 o
  12   1   2     9209.17     8937.21    151.02 o
  13   1   2      235.02      254.28     29.39 o
  14   1   2       96.00       91.19     27.16 o
  15   1   2      748.13      796.85     52.95 o
  16   1   2      257.86      188.87     26.75 o
  17   1   2     1281.46     1204.14    148.38 o
  18   1   2      170.34      190.88     44.12 o
  19   1   2       55.53        0.00     41.20 o
   0   2   2    35868.40    37944.87   1036.84 o
   1   2   2     9611.93     9780.12    203.24 o
   2   2   2    51362.33    49231.33   5213.34 o
   3   2   2    13675.70    14231.94    350.44 o
   4   2   2     4782.25     4689.29    111.76 o
   5   2   2     1090.11     1129.18     39.06 o
   6   2   2     5810.51     5684.50    156.50 o
   7   2   2      230.30      266.93     61.61 o
   8   2   2     1643.48     1923.22    104.00 o
   9   2   2      758.64      865.12     42.00 o
  10   2   2     5071.86     5288.60    219.29 o
  11   2   2      604.32      615.10     32.35 o
  12   2   2     8364.26     8462.77    167.16 o
  13   2   2      234.23      279.05     32.19 o
  14   2   2     1488.29     1580.76     57.53 o
  15   2   2     1586.47     1505.92     56.39 o
  16   2   2     9533.78     9203.49    162.09 o
  17   2   2      612.47      660.27     58.26 o
  18   2   2       52.03        0.00     32.44 o
  19   2   2      694.16      708.09     64.43 o
  20   2   2     1038.73      940.88     73.75 o
  21   2   2      126.53      154.12     60.62 o
   1   3   2    17133.55    17929.05    504.36 o
   2   3   2    26682.46    27691.49    551.88 o
   3   3   2      664.04      652.57     67.55 o
   4   3   2    31832.71    33014.24    654.69 o
   5   3   2      289.05      252.22     20.80 o
   6   3   2       50.93       32.05     14.14 o
   7   3   2      989.28     1006.68     42.83 o
   8   3   2    10772.62     9291.44    205.18 o
   9   3   2      468.93      496.68     33.48 o
  10   3   2      608.57      671.99     32.72 o
  11   3   2      330.35      284.05     24.75 o
  12   3   2    12868.38    13026.91    239.55 o
  13   3   2      928.46      944.69     44.42 o
  14   3   2      949.30      940.97     46.03 o
  15   3   2     1077.28     1031.69    105.43 o
  16   3   2     1155.59     1191.14     55.61 o
  17   3   2      162.11      171.23     38.89 o
  18   3   2        4.45        3.04     68.74 o
  19   3   2      315.90      225.80     47.47 o
  20   3   2      821.20      864.99     74.09 o
  21   3   2      179.34      149.91     53.68 o
  22   3   2       20.35       20.82     42.26 o
   1   4   2     5014.71     5200.47    161.25 o
   2   4   2      491.41      564.62     27.35 o
   3   4   2      725.75      759.02     34.01 o
   4   4   2     5002.13     5234.69    123.52 o
   5   4   2     1354.30     1343.58     51.51 o
   6   4   2     2110.75     2252.22     68.20 o
   7   4   2      188.34      198.92     22.16 o
   8   4   2       87.28       75.09     19.85 o
   9   4   2     3624.61     4016.69     88.31 o
  10   4   2     2072.19     2029.08     59.28 o
  11   4   2     1066.87     1198.01     44.77 o
  12   4   2     4038.39     3946.37    184.50 o
  13   4   2      103.81      142.24     55.47 o
  14   4   2      914.49      938.29     47.09 o
  15   4   2      122.56      139.55     34.44 o
  16   4   2     1454.60     1553.49     62.15 o
  17   4   2        8.96       19.40     31.14 o
  18   4   2       97.47       85.87     36.72 o
  19   4   2       21.92       49.86     48.53 o
  20   4   2     1495.08     1599.32    148.97 o
  21   4   2      184.90      185.67     63.19 o
  22   4   2      338.35      423.38     80.43 o
  23   4   2       67.16        0.00     42.42 o
   1   5   2      243.87      216.10     34.27 o
   2   5   2     6672.64     6704.42    152.89 o
   3   5   2     1398.24     1425.02     49.81 o
   4   5   2    14222.71    13853.82    299.48 o
   5   5   2      848.16      820.45     39.19 o
   6   5   2     1823.67     1755.60    103.21 o
   7   5   2      657.84      649.91     37.96 o
   8   5   2    42408.69    42753.64    855.88 o
   9   5   2       97.78      117.05     17.99 o
  10   5   2     2266.26     2438.22     65.39 o
  11   5   2     1722.81     1794.97     55.94 o
  12   5   2     9430.21     9424.05    181.86 o
  13   5   2     1447.32     1361.25     53.89 o
  14   5   2      381.06      401.09     34.03 o
  15   5   2     1159.20     1154.87     52.39 o
  16   5   2      788.10      842.13     58.13 o
  17   5   2     1697.96     1634.97     85.18 o
  18   5   2      354.98      402.59     52.25 o
  19   5   2      466.91      422.75     55.74 o
  20   5   2     1131.66     1071.39     78.82 o
  21   5   2      262.79      130.72     62.60 o
  22   5   2       90.67      111.17     45.92 o
  23   5   2      111.51      107.13     51.27 o
   0   6   2     2456.29     2260.69     90.73 o
   1   6   2     1714.40     1813.78     79.64 o
   2   6   2       56.35       35.27     16.84 o
   3   6   2     2282.85     2274.93     69.74 o
   4   6   2     6631.90     6255.46    151.04 o
   5   6   2     2785.36     2765.78     82.10 o
   6   6   2     1400.50     1514.29     57.11 o
   7   6   2     7728.41     8076.14    187.90 o
   8   6   2      444.61      447.46     26.77 o
   9   6   2     2826.68     2590.80    181.99 o
  10   6   2     1657.74     1607.74     66.21 o
  11   6   2     1042.25      980.54     79.29 o
  12   6   2     5185.81     5128.18    117.37 o
  13   6   2      594.01      596.04     38.08 o
  14   6   2      127.74      146.82     26.30 o
  15   6   2       71.50       92.25     25.69 o
  16   6   2      572.64      687.44     49.13 o
  17   6   2      186.82      226.02     48.34 o
  18   6   2      137.94      101.27     38.05 o
  19   6   2      165.68      116.07     53.88 o
  20   6   2     1610.31     1691.10     95.73 o
  21   6   2      204.21      154.66     49.23 o
  22   6   2      245.50      181.66     48.86 o
  23   6   2      190.67      175.49     55.55 o
   1   7   2     1552.32     1497.24     66.56 o
   2   7   2     3525.77     3353.06    539.42 o
   3   7   2     2882.14     2709.98    120.05 o
   4   7   2    16686.33    17669.54    525.75 o
   5   7   2     1055.01     1095.35     49.47 o
   6   7   2      136.87      151.80     36.45 o
   7   7   2     1848.63     1838.12     52.15 o
   8   7   2    28859.47    29485.53    493.60 o
   9   7   2     2540.91     2644.31     68.72 o
  10   7   2     1485.33     1426.04     50.22 o
  11   7   2      190.07      140.07     28.60 o
  12   7   2     4904.95     4873.18    111.44 o
  13   7   2     1039.40      982.11     47.15 o
  14   7   2       27.78       53.67     22.76 o
  15   7   2      637.39      721.20     43.87 o
  16   7   2       21.24       46.32     24.78 o
  17   7   2      864.65      855.11     63.69 o
  18   7   2      602.89      629.93     59.43 o
  19   7   2      756.69      833.54     68.59 o
  20   7   2      614.13      587.76     63.43 o
  21   7   2      141.32       99.00     45.52 o
  22   7   2      182.25      126.06     48.18 o
  23   7   2       45.91       24.30     46.46 o
   0   8   2    10242.22    10362.90    317.75 o
   1   8   2      215.76      245.05     43.98 o
   2   8   2      173.02      177.81     24.09 o
   3   8   2     2578.75     2801.34    139.66 o
   4   8   2     8875.97     8760.29    288.83 o
   5   8   2    10206.30    10438.18    337.96 o
   6   8   2     6408.47     6130.73    229.79 o
   7   8   2     6358.44     6333.59    201.27 o
   8   8   2      142.06      183.29     20.31 o
   9   8   2     3563.50     3304.40     85.14 o
  10   8   2      292.92      251.53     24.86 o
  11   8   2     1789.35     1763.22    151.81 o
  12   8   2     4611.58     4323.20    436.21 o
  13   8   2     1205.96     1061.25     97.83 o
  14   8   2      133.49       82.15     23.89 o
  15   8   2      117.39      113.42     25.78 o
  16   8   2     1631.89     1625.75     80.78 o
  17   8   2      119.28       31.60     48.16 o
  18   8   2      292.80      386.13     52.87 o
  19   8   2      558.44      399.52     56.08 o
  20   8   2     1378.21     1537.74    143.82 o
  21   8   2      301.49      231.94     72.11 o
  22   8   2       20.12        0.00     57.84 o
   1   9   2     3024.05     3019.02     90.91 o
   2   9   2     3372.29     3564.94    103.93 o
   3   9   2     4018.74     3762.30    110.61 o
   4   9   2     5328.19     5400.57    142.59 o
   5   9   2     1296.80     1277.16     58.13 o
   6   9   2     1774.03     1875.52     72.61 o
   7   9   2     2788.86     2666.47     79.77 o
   8   9   2     6032.29     5428.75    139.93 o
   9   9   2      707.08      663.89     41.22 o
  10   9   2      311.07      291.86     32.84 o
  11   9   2      336.97      296.65     35.02 o
  12   9   2     3025.76     2903.74    149.96 o
  13   9   2      706.06      653.33     76.86 o
  14   9   2        2.94        0.00     14.60 o
  15   9   2      221.15      244.89     40.05 o
  16   9   2      184.88       83.74     48.43 o
  17   9   2      178.16      139.80     56.79 o
  18   9   2      138.87      157.35     42.19 o
  19   9   2      806.75      840.42     70.67 o
  20   9   2      512.53      511.44     62.03 o
  21   9   2      237.22      190.94     51.12 o
  22   9   2       55.75       88.36     46.98 o
   0  10   2     1533.98     1364.89     83.60 o
   1  10   2     1712.33     1629.37     73.30 o
   2  10   2      122.04      166.27     34.27 o
   3  10   2     1199.55     1182.12     58.52 o
   4  10   2     2860.77     2746.48     92.17 o
   5  10   2     4112.13     4312.34    122.84 o
   6  10   2     2614.42     2727.18    107.57 o
   7  10   2     4214.25     4009.10     90.72 o
   8  10   2      132.58      150.25     32.89 o
   9  10   2     3759.91     3743.93     90.98 o
  10  10   2     3012.29     3067.26     81.60 o
  11  10   2     4033.28     4054.64    191.72 o
  12  10   2     2577.85     2549.88     89.55 o
  13  10   2      892.44      895.33     80.79 o
  14  10   2       38.48       49.23     23.67 o
  15  10   2      953.74      910.16     96.47 o
  16  10   2     1360.75     1258.91     60.55 o
  17  10   2      628.81      611.06     47.49 o
  18  10   2      239.39      217.99     47.07 o
  19  10   2       30.36        7.35     36.55 o
  20  10   2      956.29     1014.93     79.75 o
  21  10   2      437.51      373.16     61.07 o
  22  10   2       32.86        0.00     51.90 o
   1  11   2     1592.35     1342.83     62.88 o
   2  11   2     1522.10     1549.48     67.50 o
   3  11   2     3202.33     3116.48    180.67 o
   4  11   2     1105.39     1062.61     77.65 o
   5  11   2     2513.90     2731.55     95.39 o
   6  11   2      385.72      395.02     45.17 o
   7  11   2      228.27      169.50     32.50 o
   8  11   2     3790.68     3535.30    117.78 o
   9  11   2     2075.38     1965.44    110.36 o
  10  11   2       96.64       65.07     21.54 o
  11  11   2     1135.92     1141.73     50.24 o
  12  11   2     1166.37     1248.94     54.48 o
  13  11   2     1417.10     1443.72     60.44 o
  14  11   2       94.83      147.53     32.63 o
  15  11   2      471.87      518.41     42.06 o
  16  11   2      626.02      446.27     56.16 o
  17  11   2      521.30      608.77     64.15 o
  18  11   2       42.78       46.75     55.47 o
  19  11   2      747.19      864.50    107.37 o
  20  11   2       26.64        0.00     50.71 o
  21  11   2      361.87      349.84     90.73 o
   0  12   2      137.69      220.68     45.96 o
   1  12   2     2041.25     2161.63     85.58 o
   2  12   2        8.46        0.00     23.97 o
   3  12   2     1605.71     1512.78     71.44 o
   4  12   2     1521.28     1574.63     73.54 o
   5  12   2     5193.29     5153.51    146.78 o
   6  12   2      780.54      807.64     54.48 o
   7  12   2     3294.07     3142.87    111.32 o
   8  12   2      101.55       92.29     38.63 o
   9  12   2     3537.26     3324.71    117.47 o
  10  12   2       47.31        4.64     48.93 o
  11  12   2     4788.44     4807.93    148.16 o
  12  12   2      708.59      792.30     95.09 o
  13  12   2      553.70      545.86     55.02 o
  14  12   2      238.54      309.73     52.10 o
  15  12   2      722.75      701.59     66.16 o
  16  12   2      296.19      325.85     53.08 o
  17  12   2      203.05      208.20     49.86 o
  18  12   2       38.29        0.00     55.07 o
  19  12   2      195.23      124.80     63.00 o
  20  12   2      364.75      261.09     78.05 o
  21  12   2      527.95      460.78     95.09 o
   1  13   2     5991.43     5886.27    227.22 o
   2  13   2      956.59      904.69     62.20 o
   3  13   2     3332.28     3348.90    114.72 o
   4  13   2     1247.40     1178.46     64.41 o
   5  13   2     1556.32     1807.85    113.71 o
   6  13   2       62.90       88.72     34.67 o
   7  13   2      335.40      343.62     44.50 o
   8  13   2     5314.80     5232.27    158.96 o
   9  13   2     1098.70     1099.24    138.07 o
  10  13   2     1088.14     1012.26     67.93 o
  11  13   2     3651.14     3820.72    131.66 o
  12  13   2      297.41      363.27    125.40 o
  13  13   2     1259.92     1350.33    122.23 o
  14  13   2      922.26      950.12     71.57 o
  15  13   2     1069.62     1069.52     79.25 o
  16  13   2       92.59       76.52     77.46 o
  17  13   2     2000.13     1976.14    105.46 o
  18  13   2      165.45      141.44     69.73 o
  19  13   2      973.71      849.44    110.93 o
  20  13   2        4.18       38.03     58.24 o
   0  14   2     3147.59     3266.63    160.86 o
   1  14   2      127.29      158.90     34.45 o
   2  14   2      313.22      279.64     39.50 o
   3  14   2     2074.89     2106.38     88.95 o
   4  14   2       55.49       53.85     29.79 o
   5  14   2     2392.03     2506.47    105.39 o
   6  14   2     1564.41     1563.40     79.38 o
   7  14   2     5028.07     4816.07    162.64 o
   8  14   2       66.77       61.35     43.38 o
   9  14   2     4621.37     4522.22    150.12 o
  10  14   2      626.28      645.49     59.49 o
  11  14   2      890.14      906.14     67.10 o
  12  14   2      296.82      290.12     94.69 o
  13  14   2      331.97      361.37     86.96 o
  14  14   2      169.87      108.06     78.05 o
  15  14   2      201.79      195.02     70.52 o
  16  14   2      209.01      211.24     56.85 o
  17  14   2      131.30      133.01     48.83 o
  18  14   2       12.81       41.20     60.22 o
  19  14   2      362.82      383.12     85.58 o
  20  14   2       64.29        0.00     58.64 o
   1  15   2     6974.22     7028.02    191.73 o
   2  15   2      729.75      626.58     64.58 o
   3  15   2     4680.38     4717.91    146.93 o
   4  15   2       67.49       66.90     39.62 o
   5  15   2     1228.68     1140.90     71.42 o
   6  15   2      436.69      466.44     52.63 o
   7  15   2      480.55      502.48     53.62 o
   8  15   2     3994.37     4019.63    141.47 o
   9  15   2      288.11      296.02     48.18 o
  10  15   2       40.30       88.41     41.70 o
  11  15   2      686.12      777.45     66.38 o
  12  15   2      478.10      536.19     61.21 o
  13  15   2     1604.06     1563.62     91.04 o
  14  15   2      327.64      436.01     57.74 o
  15  15   2     1978.00     1880.40    103.79 o
  16  15   2       37.59       31.62     44.39 o
  17  15   2     1431.85     1527.85     97.09 o
  18  15   2      101.09      197.31     73.30 o
  19  15   2      805.03      991.28    119.25 o
   0  16   2      224.81      226.62     61.01 o
   1  16   2      495.99      472.85     51.21 o
   2  16   2      399.65      462.17     79.64 o
   3  16   2      781.42      799.06    122.23 o
   4  16   2      125.65      153.49     47.15 o
   5  16   2     2876.64     2886.79    115.34 o
   6  16   2      848.18      865.95     66.72 o
   7  16   2     1946.79     1998.21     96.93 o
   8  16   2      946.82      947.81     70.34 o
   9  16   2      376.18      432.63     55.49 o
  10  16   2      224.68      192.00     45.73 o
  11  16   2     1035.90     1124.55     79.95 o
  12  16   2      450.02      427.29     57.63 o
  13  16   2     1734.48     1580.29    119.06 o
  14  16   2       83.84      113.11     82.80 o
  15  16   2       95.81       33.44     43.13 o
  16  16   2      122.81       53.68     77.85 o
  17  16   2      124.61      103.41     64.58 o
  18  16   2       12.05       36.45     64.18 o
  19  16   2      197.44      233.36     78.45 o
   1  17   2     6865.99     7086.56    204.31 o
   2  17   2      863.94      792.78     65.31 o
   3  17   2     3715.10     3596.01    132.93 o
   4  17   2     1070.79      951.52     71.36 o
   5  17   2      382.67      338.55     51.13 o
   6  17   2       59.73       52.76     61.81 o
   7  17   2     1051.11     1059.25     74.91 o
   8  17   2     1000.80     1031.10     76.88 o
   9  17   2      445.67      438.08     57.71 o
  10  17   2      665.82      663.98     66.26 o
  11  17   2      998.37      911.79     99.45 o
  12  17   2      682.70      624.97     68.42 o
  13  17   2     1635.19     1674.48     99.25 o
  14  17   2      204.13      228.14     53.62 o
  15  17   2     2116.98     2044.53    113.10 o
  16  17   2       62.26       37.94     52.50 o
  17  17   2      953.07     1148.97    135.10 o
  18  17   2      135.99       59.43     66.16 o
   0  18   2      586.48      672.74     89.54 o
   1  18   2      397.41      359.87     53.43 o
   2  18   2      183.90      249.76     50.11 o
   3  18   2     1491.76     1509.26     88.53 o
   4  18   2      170.89      182.55     46.16 o
   5  18   2     1244.42     1463.22    116.09 o
   6  18   2      747.70      832.09     70.67 o
   7  18   2      766.66      903.30     85.18 o
   8  18   2      395.16      293.85    111.53 o
   9  18   2     1064.82     1118.11    191.96 o
  10  18   2       72.50       24.86     40.32 o
  11  18   2     1863.34     1880.75    105.68 o
  12  18   2       97.73      106.41     49.47 o
  13  18   2      576.09      584.44     69.89 o
  14  18   2      142.50      165.27     54.49 o
  15  18   2      292.86      264.03     58.83 o
  16  18   2       39.95        0.00     46.93 o
  17  18   2      141.61      168.78     82.01 o
   1  19   2     3926.55     3980.60    147.64 o
   2  19   2      241.38      242.21     72.31 o
   3  19   2     1938.69     2081.35    164.22 o
   4  19   2      158.02      184.36     48.66 o
   5  19   2      448.38      342.21     88.35 o
   6  19   2       35.30       72.03     40.60 o
   7  19   2       81.83       75.86     46.98 o
   8  19   2      213.16      248.03     52.40 o
   9  19   2      284.77      294.20     55.89 o
  10  19   2       79.63       76.69     72.70 o
  11  19   2      809.89      819.61     77.14 o
  12  19   2      327.53      291.39     59.19 o
  13  19   2     1626.98     1658.28    106.22 o
  14  19   2       38.15       29.49     47.62 o
  15  19   2      843.93      952.22    136.89 o
  16  19   2       14.33       40.68     52.64 o
   0  20   2       53.37       12.28     59.83 o
   1  20   2      273.49      438.68    125.59 o
   2  20   2        4.94        0.00     38.37 o
   3  20   2     2051.70     2094.32    108.59 o
   4  20   2      571.97      614.67    136.09 o
   5  20   2      796.63      761.12     72.12 o
   6  20   2       95.47      156.76     89.94 o
   7  20   2     1706.25     1677.61     99.35 o
   8  20   2      369.78      393.38     96.08 o
   9  20   2     1285.39     1420.67     94.64 o
  10  20   2      344.19      354.74     63.86 o
  11  20   2     1214.02     1256.30    121.24 o
  12  20   2      223.72      252.38     59.35 o
  13  20   2     1117.78     1192.62    133.12 o
  14  20   2       75.84      126.08     55.17 o
  15  20   2      208.47      216.60     61.87 o
   1  21   2     1453.67     1360.81     92.73 o
   2  21   2      245.47      226.69     63.39 o
   3  21   2      183.54      232.97     54.06 o
   4  21   2       60.10       62.61     45.36 o
   5  21   2      532.36      556.81     67.65 o
   6  21   2      506.24      575.71     70.57 o
   7  21   2       77.85      113.57     52.53 o
   8  21   2       23.83        0.00     44.12 o
   9  21   2      415.61      447.66     67.10 o
  10  21   2      122.65       84.81     51.53 o
  11  21   2      603.63      647.51    154.32 o
  12  21   2        6.05        0.00     67.35 o
  13  21   2      310.17      347.46     68.68 o
  14  21   2       78.36       16.98     50.29 o
   0  22   2      818.44      827.26    109.35 o
   1  22   2       13.17       55.62     45.93 o
   2  22   2      116.38      139.48     51.23 o
   3  22   2      274.53      420.89     63.69 o
   4  22   2      123.42       71.13     49.12 o
   5  22   2      993.75     1030.73     86.00 o
   6  22   2      747.87      679.78     75.44 o
   7  22   2     1690.62     1761.28    139.66 o
   8  22   2       11.13       16.35     48.06 o
   9  22   2     1237.78     1251.67     96.06 o
  10  22   2      209.97      133.73     57.64 o
  11  22   2      475.11      474.18     73.68 o
  12  22   2      371.26      530.27     78.42 o
  13  22   2      494.68      465.52     73.05 o
   1  23   2      172.88      370.83     65.95 o
   2  23   2      184.72      144.85     89.74 o
   3  23   2      743.53      717.74     77.02 o
   4  23   2       86.78      163.00     56.29 o
   5  23   2      932.37      939.93     88.63 o
   6  23   2       97.97      195.97     97.46 o
   7  23   2      264.03      248.23     62.66 o
   8  23   2      307.62      340.38     67.41 o
   9  23   2       22.78       50.86     52.74 o
  10  23   2       95.84      107.23     59.66 o
  11  23   2      233.03      274.68     82.61 o
  12  23   2       71.81       70.47     54.73 o
   0  24   2      843.08      920.36    124.80 o
   1  24   2      112.73      149.93     55.21 o
   2  24   2       19.61       26.35     48.66 o
   3  24   2       42.39       88.59     54.33 o
   4  24   2      176.32      274.07     64.47 o
   5  24   2      463.59      424.73     71.56 o
   6  24   2       64.09       67.55     56.06 o
   7  24   2      942.59     1042.92    105.98 o
   8  24   2       11.46       30.42     54.20 o
   9  24   2      874.72      868.02     92.99 o
  10  24   2      296.81      288.33     67.73 o
   1  25   2      261.99      240.34     60.98 o
   2  25   2      115.68      139.19     56.20 o
   3  25   2      245.69      296.65     66.51 o
   4  25   2      279.70      272.66     89.14 o
   5  25   2      425.17      485.18     87.96 o
   6  25   2      120.67      105.17     56.85 o
   7  25   2      145.08      151.19     65.57 o
   8  25   2      383.93      296.10    116.09 o
   0  26   2      244.68      228.21     93.11 o
   1  26   2       30.64        0.00     63.99 o
   2  26   2        4.84        0.00     49.03 o
   3  26   2      271.72      304.23     68.87 o
   4  26   2      441.79      455.59     77.94 o
   5  26   2      188.11      150.82     61.48 o
   2   0   3    41524.59    42375.13   1200.47 o
   4   0   3     3969.04     3706.41    139.46 o
   6   0   3     4911.73     4881.13    182.65 o
   8   0   3      949.48      876.71     35.06 o
  10   0   3       98.30       77.76     19.83 o
  12   0   3    10457.66    10648.95    364.10 o
  14   0   3     9462.30     9239.29    345.09 o
   0   1   3     5094.56     5185.81    162.04 o
   1   1   3     2636.43     2692.44     85.18 o
   2   1   3    11741.79    12515.18    261.31 o
   4   1   3     1017.32     1189.53     75.87 o
   5   1   3     4304.74     4551.63    119.34 o
   6   1   3     4718.63     4346.96    116.82 o
   7   1   3      675.47      677.28     19.22 o
   8   1   3      112.40      120.41     17.73 o
   9   1   3       76.01       77.16     11.38 o
  10   1   3     4804.56     4785.93     86.85 o
  11   1   3      905.81      872.77     56.59 o
  12   1   3      138.15      116.88     49.13 o
  13   1   3      771.46      650.95     78.84 o
  14   1   3     3778.03     3450.47    180.67 o
  15   1   3      654.00      529.32     79.24 o
  16   1   3     2146.06     2398.17    152.14 o
  17   1   3      375.39      471.87     80.03 o
  18   1   3      805.86      751.19     97.07 o
   1   2   3      323.03      395.75     35.06 o
   2   2   3    39556.64    40345.59    798.99 o
   3   2   3     3058.98     3213.94     98.26 o
   4   2   3     9040.78     9236.61    196.42 o
   5   2   3      334.56      342.04     18.95 o
   6   2   3      515.40      407.52     23.39 o
   7   2   3      127.89      161.39     18.03 o
   8   2   3     2208.09     2248.10     66.52 o
   9   2   3      118.72      126.66     36.65 o
  10   2   3      359.90      323.48     21.11 o
  11   2   3      450.45      471.47     63.00 o
  12   2   3     5678.16     5422.34    226.23 o
  13   2   3      119.80       92.71     48.34 o
  14   2   3     8057.34     8360.92    314.58 o
  15   2   3     2022.69     1819.73    127.58 o
  16   2   3       15.97       43.58     45.56 o
  17   2   3      194.66       54.68     54.28 o
  18   2   3     2946.22     2931.85    178.68 o
  19   2   3        3.40       44.77     59.43 o
  20   2   3      214.09       83.99     59.43 o
   0   3   3     5473.64     5440.96    177.89 o
   1   3   3     8154.11     8462.74    180.24 o
   2   3   3      376.69      307.98     57.84 o
   3   3   3     2779.38     2774.39     70.47 o
   4   3   3      162.77      148.29     15.23 o
   5   3   3     1200.32     1251.84     42.22 o
   6   3   3    16559.48    16264.60    344.84 o
   7   3   3      137.03      153.00     20.08 o
   8   3   3      944.80     1124.89     46.47 o
   9   3   3      905.36      953.79     71.32 o
  10   3   3     6627.86     6326.95    237.52 o
  11   3   3      392.25      337.56     57.84 o
  12   3   3       99.89      110.93     46.35 o
  13   3   3     1556.21     1592.71    111.33 o
  14   3   3      763.83      723.06     84.79 o
  15   3   3      301.99      283.28     66.96 o
  16   3   3      658.20      726.62     90.73 o
  17   3   3      360.08      386.29     75.67 o
  18   3   3      579.80      566.96     88.35 o
  19   3   3      306.32      289.22     79.64 o
  20   3   3       54.21       41.20     58.24 o
  21   3   3      193.33       40.81     61.81 o
   1   4   3     3210.25     3231.99     83.45 o
   2   4   3    12470.43    12142.61    358.95 o
   3   4   3      403.92      421.28     34.47 o
   4   4   3     7830.55     7833.49    175.96 o
   5   4   3      522.70      528.32     29.97 o
   6   4   3     5735.17     5716.75    224.84 o
   7   4   3     1737.78     1751.20     61.41 o
   8   4   3     6198.95     6462.46    251.39 o
   9   4   3      569.46      526.30     47.54 o
  10   4   3     1975.22     1939.67     69.53 o
  11   4   3       52.33       64.02     23.79 o
  12   4   3     1096.12     1045.56     92.31 o
  13   4   3      815.23      828.05     85.97 o
  14   4   3     4982.49     4704.83    218.30 o
  15   4   3      180.72       72.90     51.51 o
  16   4   3      318.99      183.83     60.22 o
  17   4   3       51.11        0.00     46.35 o
  18   4   3     4292.01     4800.71    232.17 o
  19   4   3       12.85        3.57     51.11 o
  20   4   3      192.06      137.08     66.56 o
  21   4   3       31.76        0.00     54.68 o
  22   4   3      560.05      659.27    110.54 o
   0   5   3     3532.44     3864.10    133.91 o
   1   5   3     2557.17     2359.13     78.84 o
   2   5   3      679.33      629.92     91.72 o
   3   5   3     3048.35     3060.81     81.62 o
   4   5   3     2694.50     2605.09     73.72 o
   5   5   3      117.53      131.05     19.90 o
   6   5   3    14905.59    14735.93    313.85 o
   7   5   3      909.76      985.81     57.65 o
   8   5   3      576.73      644.77     38.90 o
   9   5   3      155.98      130.77     24.85 o
  10   5   3     4523.37     4330.98    152.34 o
  11   5   3      806.59      834.96     51.48 o
  12   5   3       14.28        0.00     34.07 o
  13   5   3      386.09      507.92     72.11 o
  14   5   3      718.18      718.70     88.35 o
  15   5   3     1022.34     1009.11    100.63 o
  16   5   3      590.19      565.37     82.80 o
  17   5   3      715.94      744.45     92.71 o
  18   5   3      663.01      535.66     90.73 o
  19   5   3      337.63      306.66     81.62 o
  20   5   3      249.70      289.22     81.22 o
  21   5   3       66.65       35.66     59.43 o
  22   5   3      957.15      953.64    126.39 o
   1   6   3     3393.69     3438.58    129.56 o
   2   6   3    11216.67    10964.48    235.87 o
   3   6   3      171.65      195.68     38.03 o
   4   6   3      457.89      458.49     32.49 o
   5   6   3     2018.79     1900.78    115.29 o
   6   6   3    17719.33    18602.64    396.14 o
   7   6   3     2909.55     2797.45     88.51 o
   8   6   3     6141.98     5911.49    149.15 o
   9   6   3     2681.21     2447.63     84.45 o
  10   6   3     1968.35     2046.96     76.40 o
  11   6   3      439.06      456.19     40.81 o
  12   6   3      557.05      534.47     73.30 o
  13   6   3      557.17      456.42     70.52 o
  14   6   3     1085.38      883.91     93.11 o
  15   6   3      235.19      227.42     62.20 o
  16   6   3      228.80      270.60     66.16 o
  17   6   3      442.91      332.01     77.26 o
  18   6   3     1272.83     1213.94    117.27 o
  19   6   3      163.65      132.73     63.79 o
  20   6   3       64.77       68.54     66.56 o
  21   6   3      165.79      129.16     70.52 o
  22   6   3      389.85      269.02     83.99 o
   1   7   3     3586.66     3747.74    100.28 o
   2   7   3     5835.91     5844.92    144.93 o
   3   7   3     2881.78     3043.37    109.94 o
   4   7   3     2631.42     2623.62    146.39 o
   5   7   3      877.56      970.43     47.21 o
   6   7   3     6071.26     5943.44    150.60 o
   7   7   3      142.22      169.72     27.79 o
   8   7   3      412.31      410.95     36.93 o
   9   7   3      456.79      428.68     38.46 o
  10   7   3     3536.91     3530.88    153.13 o
  11   7   3     1029.84     1110.90     81.22 o
  12   7   3      564.44      496.83     70.13 o
  13   7   3      288.95      227.02     59.83 o
  14   7   3      640.17      539.22     79.24 o
  15   7   3      723.43      687.40     87.16 o
  16   7   3      596.28      537.64     84.79 o
  17   7   3      689.14      583.20     87.96 o
  18   7   3      521.70      440.97     87.16 o
  19   7   3      383.52      320.92     78.84 o
  20   7   3      929.57      914.42    116.09 o
  21   7   3       63.06        0.00     56.26 o
  22   7   3      849.59     1024.17    125.59 o
   1   8   3     1051.39     1047.54     69.33 o
   2   8   3    13870.38    13675.86    297.93 o
   3   8   3     4480.70     4742.04    124.72 o
   4   8   3     2113.69     2204.11     74.03 o
   5   8   3     2455.25     2308.16     81.16 o
   6   8   3     3973.28     3879.68    113.38 o
   7   8   3     4024.07     4042.17    143.42 o
   8   8   3     3719.86     3549.65    111.12 o
   9   8   3     4100.78     4066.64    121.59 o
  10   8   3      607.89      540.74     47.15 o
  11   8   3      270.42      241.45     36.74 o
  12   8   3      282.86      227.81     59.03 o
  13   8   3     1794.07     1863.31    125.99 o
  14   8   3      808.75      833.60     92.71 o
  15   8   3      122.61      157.69     57.05 o
  16   8   3      638.81      589.14     87.16 o
  17   8   3      122.93      151.35     61.81 o
  18   8   3      539.99      642.23     97.46 o
  19   8   3      268.57      225.83     74.48 o
  20   8   3       19.57        0.00     51.11 o
  21   8   3      268.34      137.88     70.13 o
  22   8   3      312.48      373.61     95.88 o
   0   9   3       91.29       90.73     31.30 o
   1   9   3     2131.87     2084.74    176.31 o
   2   9   3      630.39      561.41     57.05 o
   3   9   3     2508.11     2495.96     81.47 o
   4   9   3     3937.04     3923.43    113.97 o
   5   9   3     1995.87     1902.30     89.34 o
   6   9   3     3130.42     3210.13    110.74 o
   7   9   3     1766.32     1592.56    153.13 o
   8   9   3      849.82      798.31     52.35 o
   9   9   3      458.58      461.91     42.82 o
  10   9   3     3276.81     3225.97    109.39 o
  11   9   3     1113.96     1145.35     65.38 o
  12   9   3     1718.53     1488.90    112.92 o
  13   9   3      274.51      270.60     66.96 o
  14   9   3     1006.71      648.57     85.58 o
  15   9   3      513.57      368.07     73.30 o
  16   9   3      303.65      297.94     72.11 o
  17   9   3      380.45      292.39     74.48 o
  18   9   3      517.82      453.25     86.77 o
  19   9   3      324.62      306.66     83.60 o
  20   9   3      139.80      101.03     64.58 o
  21   9   3      342.52      152.14     73.30 o
   1  10   3      238.36      244.65     29.25 o
   2  10   3     4474.55     4469.18    124.38 o
   3  10   3     3488.26     3677.09    156.10 o
   4  10   3      552.65      428.13     53.88 o
   5  10   3     3823.27     3813.75    116.87 o
   6  10   3      972.20     1025.36     55.05 o
   7  10   3     3015.13     2842.78     98.89 o
   8  10   3      812.88      775.91     52.93 o
   9  10   3     1924.92     1929.92    167.59 o
  10  10   3      629.69      623.43     50.80 o
  11  10   3     2861.16     2995.12    108.02 o
  12  10   3       13.19        0.00     29.66 o
  13  10   3     1469.81     1500.79    118.86 o
  14  10   3     1454.70     1560.22    123.61 o
  15  10   3      495.11      446.12     77.26 o
  16  10   3      148.62       76.47     56.66 o
  17  10   3      194.69      227.02     71.71 o
  18  10   3     1846.40     1690.57    142.23 o
  19  10   3      487.14      548.34     96.28 o
  20  10   3       89.08      156.10     73.30 o
  21  10   3      138.31      154.91     72.50 o
   0  11   3      812.69      931.46     72.11 o
   1  11   3     2877.19     2592.09     89.85 o
   2  11   3       64.59       69.93     42.79 o
   3  11   3     1069.50     1030.32     56.31 o
   4  11   3      857.68      877.57     76.86 o
   5  11   3     3347.69     3200.47    152.54 o
   6  11   3     1531.10     1573.10    103.01 o
   7  11   3      177.53      172.38     49.13 o
   8  11   3      437.76      434.06     44.40 o
   9  11   3     1936.55     1937.36     86.12 o
  10  11   3     1123.52     1081.33     65.81 o
  11  11   3      654.05      573.82     54.34 o
  12  11   3      227.98      266.99     50.71 o
  13  11   3     1078.78     1187.80    110.14 o
  14  11   3       55.78       25.36     46.35 o
  15  11   3      984.10      947.70    103.41 o
  16  11   3        7.81       48.73     57.45 o
  17  11   3      620.70      617.67     96.28 o
  18  11   3        3.63        0.00     57.45 o
  19  11   3      503.84      367.27     90.33 o
  20  11   3       60.19       74.09     67.75 o
  21  11   3      327.60      318.94     87.16 o
   1  12   3     1061.06     1089.21     60.79 o
   2  12   3     5152.43     5062.41    144.96 o
   3  12   3     3457.75     3213.59    193.34 o
   4  12   3      336.32      433.34     42.44 o
   5  12   3     1906.15     1841.55     80.22 o
   6  12   3      718.54      695.72     75.67 o
   7  12   3     4217.93     4280.10    192.95 o
   8  12   3     1965.96     1673.13    272.78 o
   9  12   3     3175.85     2971.61    110.57 o
  10  12   3      252.29      253.59     43.36 o
  11  12   3     2793.32     2951.80    113.69 o
  12  12   3      369.83      320.94     48.28 o
  13  12   3      162.82       82.80     58.24 o
  14  12   3      954.25      868.46    103.80 o
  15  12   3       77.88       88.75     54.28 o
  16  12   3       69.18       32.88     53.88 o
  17  12   3      297.78      139.46     64.98 o
  18  12   3      812.84      911.65    114.90 o
  19  12   3      343.53      267.43     84.39 o
  20  12   3       12.66       82.80     63.39 o
   0  13   3      205.41      154.12     47.94 o
   1  13   3     4667.75     4712.88    141.45 o
   2  13   3      166.25      174.75     34.43 o
   3  13   3     4208.46     4433.04    134.93 o
   4  13   3       54.54       82.76     38.43 o
   5  13   3     1807.15     1863.03     82.42 o
   6  13   3     2530.61     2323.17    108.36 o
   7  13   3     1167.61     1010.76     64.69 o
   8  13   3      295.70      217.48     67.16 o
   9  13   3      383.28      373.22     68.54 o
  10  13   3      158.15       78.18     46.95 o
  11  13   3     1503.15     1328.41    185.22 o
  12  13   3       23.74       35.62     36.98 o
  13  13   3      903.19      855.78     99.84 o
  14  13   3       79.54       99.84     59.83 o
  15  13   3      812.83      988.90    106.97 o
  16  13   3      197.99      293.98     76.86 o
  17  13   3     1159.16     1103.41    121.24 o
  18  13   3       11.06        0.00     58.64 o
  19  13   3      739.59      618.86    104.20 o
  20  13   3       66.26      125.99     76.07 o
   1  14   3      642.17      692.07     57.25 o
   2  14   3     2476.36     2551.44    100.00 o
   3  14   3      371.83      416.45     45.98 o
   4  14   3      323.07      350.29     52.10 o
   5  14   3     1597.42     1531.94     78.99 o
   6  14   3     4990.96     4895.77    151.80 o
   7  14   3     3915.72     4054.84    134.61 o
   8  14   3     1018.75      989.24     68.75 o
   9  14   3     2031.51     2138.49     96.93 o
  10  14   3       15.65       37.43     34.41 o
  11  14   3      672.71      673.53     88.75 o
  12  14   3      562.66      448.10     82.80 o
  13  14   3      174.00      258.72     72.50 o
  14  14   3      601.53      614.90     93.90 o
  15  14   3      169.07       87.96     61.01 o
  16  14   3       35.49       21.00     55.86 o
  17  14   3      193.26      143.42     68.94 o
  18  14   3      169.34      229.40     80.82 o
  19  14   3      217.92      351.03     91.92 o
   0  15   3      709.25      729.00     82.41 o
   1  15   3     5894.08     5939.02    174.53 o
   2  15   3       69.67       80.95     33.74 o
   3  15   3     2975.20     2980.67    115.23 o
   4  15   3      533.00      492.50     52.39 o
   5  15   3     1048.97     1090.14     69.61 o
   6  15   3       82.66       80.98     37.68 o
   7  15   3      654.78      589.09     57.49 o
   8  15   3      436.80      509.47    131.34 o
   9  15   3      488.83      545.17     56.59 o
  10  15   3      356.11      396.89     55.10 o
  11  15   3      909.53      922.99    158.08 o
  12  15   3      335.32      353.54     53.69 o
  13  15   3      874.87      812.20    103.80 o
  14  15   3      102.28        7.92     61.01 o
  15  15   3     1562.65     1635.50    144.61 o
  16  15   3      296.00      194.93     79.64 o
  17  15   3      841.44      683.44    106.18 o
  18  15   3       10.55       53.09     60.62 o
   1  16   3      138.91      150.33     85.78 o
   2  16   3      757.36      784.35     63.00 o
   3  16   3      649.43      717.89     70.32 o
   4  16   3      392.19      376.93     51.27 o
   5  16   3      578.27      551.15     57.36 o
   6  16   3      164.62      137.77     42.43 o
   7  16   3      598.27      655.34     62.19 o
   8  16   3      989.23     1039.36     84.59 o
   9  16   3      693.06      769.65     71.32 o
  10  16   3      240.99      260.18     49.43 o
  11  16   3      618.26      592.15     64.15 o
  12  16   3       91.19       62.26     65.37 o
  13  16   3      955.77     1080.43    121.24 o
  14  16   3       37.06       21.39     60.62 o
  15  16   3      219.34      273.38     80.43 o
  16  16   3        3.98        0.00     47.94 o
  17  16   3      316.21      282.09     85.58 o
  18  16   3       51.10      110.14     69.33 o
   0  17   3     2029.27     2047.14    137.48 o
   1  17   3     4619.42     4635.17    155.90 o
   2  17   3       61.04        0.00     36.38 o
   3  17   3     3685.18     3419.95    133.00 o
   4  17   3      117.62      130.76     43.56 o
   5  17   3     1445.01     1349.98     81.80 o
   6  17   3      317.45      306.29     55.86 o
   7  17   3      260.14      308.21     60.62 o
   8  17   3      594.82      538.63     60.63 o
   9  17   3      157.65      180.45     58.84 o
  10  17   3       54.44        7.91     38.66 o
  11  17   3     1088.38     1124.96    128.57 o
  12  17   3       13.99        0.00     49.52 o
  13  17   3     1270.97     1518.62    141.84 o
  14  17   3       56.56        0.00     57.05 o
  15  17   3     1061.70     1069.33    125.20 o
  16  17   3      164.53      219.49     82.41 o
  17  17   3      885.84      917.99    120.44 o
   1  18   3     1145.12     1183.19     80.40 o
   2  18   3      285.13      259.41     65.57 o
   3  18   3     1248.77     1148.50    180.47 o
   4  18   3      310.38      289.14    136.29 o
   5  18   3     1669.47     1447.07     88.11 o
   6  18   3      609.57      630.19     63.55 o
   7  18   3     1248.79     1241.59     85.74 o
   8  18   3      240.47      293.99     55.55 o
   9  18   3      584.99      682.01     69.96 o
  10  18   3       86.50       54.55     62.80 o
  11  18   3     1163.01     1338.73     90.76 o
  12  18   3      143.55      124.40     51.52 o
  13  18   3      476.83      566.96    104.99 o
  14  18   3      152.21       67.75     66.96 o
  15  18   3      467.65      470.68    100.63 o
  16  18   3       30.21        0.00     62.20 o
   0  19   3      163.57      156.89     68.15 o
   1  19   3     3685.73     3446.99    138.34 o
   2  19   3      113.45       95.42     43.36 o
   3  19   3      518.45      503.21    120.25 o
   4  19   3       34.60        7.88     36.14 o
   5  19   3      291.44      205.52     61.01 o
   6  19   3      154.25      181.24     48.87 o
   7  19   3       96.61       99.47     48.63 o
   8  19   3      341.29      272.72     61.81 o
   9  19   3      628.49      619.41     68.99 o
  10  19   3       45.67       66.81     47.72 o
  11  19   3      612.25      696.96    105.78 o
  12  19   3        0.93       45.17     63.39 o
  13  19   3      673.98      621.63    108.95 o
  14  19   3       65.51       51.11     72.50 o
  15  19   3     1024.42      845.48    120.44 o
   1  20   3      785.67      857.08     74.08 o
   2  20   3       65.86      107.70     46.25 o
   3  20   3      672.33      722.54    117.47 o
   4  20   3       31.58       72.31     46.01 o
   5  20   3     1149.43     1096.20     83.32 o
   6  20   3      192.18      201.06     54.80 o
   7  20   3     1196.86     1248.93     90.87 o
   8  20   3      263.37      314.05     60.59 o
   9  20   3     1463.09     1620.89    102.72 o
  10  20   3       57.51        0.00     43.77 o
  11  20   3     1348.64     1591.71    104.34 o
  12  20   3       48.91       31.64     65.77 o
  13  20   3      162.99      208.80     91.13 o
  14  20   3       87.52      105.39     75.28 o
   0  21   3      232.38      232.96     73.30 o
   1  21   3      969.04     1121.15     85.69 o
   2  21   3      143.03      209.93     84.39 o
   3  21   3      269.55      333.73     60.35 o
   4  21   3      204.88       73.45     48.15 o
   5  21   3      212.78      145.33     52.12 o
   6  21   3      189.19      185.80     98.45 o
   7  21   3       39.39       63.00     48.41 o
   8  21   3       44.19       61.57     52.80 o
   9  21   3      175.87      119.82     55.33 o
  10  21   3      590.99      665.44     78.57 o
  11  21   3       94.99       15.66     48.98 o
  12  21   3      270.87      209.59     87.96 o
  13  21   3      412.43      524.96    109.75 o
   1  22   3      162.56      176.24     55.47 o
   2  22   3       12.71       49.10     46.33 o
   3  22   3      576.53      524.69     74.09 o
   4  22   3      175.34      230.34     60.09 o
   5  22   3      895.98      927.77    136.49 o
   6  22   3       26.25        7.63     50.12 o
   7  22   3     1324.59     1277.55     97.06 o
   8  22   3      511.24      545.29     73.55 o
   9  22   3      762.36      855.87     87.17 o
  10  22   3      161.83      120.61     72.11 o
  11  22   3      283.79      305.52     69.06 o
  12  22   3       86.11       49.52     77.65 o
   0  23   3      525.33      470.28     99.05 o
   1  23   3       86.85      139.41     53.86 o
   2  23   3      196.46      247.83     61.32 o
   3  23   3     1042.50      973.55    103.21 o
   4  23   3      393.28      438.96     69.84 o
   5  23   3      353.90      299.97     63.28 o
   6  23   3      641.16      670.94     78.22 o
   7  23   3      558.33      551.30     76.48 o
   8  23   3       39.02      100.59     57.25 o
   9  23   3      204.88      186.08     61.91 o
  10  23   3      233.81      150.20     59.80 o
   1  24   3       41.99       77.53     52.91 o
   2  24   3      143.64      270.95     64.33 o
   3  24   3      101.54       97.10     56.56 o
   4  24   3        7.36        0.00     52.11 o
   5  24   3      396.12      344.95     69.76 o
   6  24   3       15.63        0.00     47.77 o
   7  24   3      274.11      264.78     66.18 o
   8  24   3      159.59      136.11     57.64 o
   0  25   3      346.49      537.24    110.54 o
   1  25   3      322.72      361.74     72.68 o
   2  25   3       86.02       46.49     57.85 o
   3  25   3      670.48      717.33     85.83 o
   4  25   3       99.03      134.19    101.43 o
   5  25   3       39.09       24.73     53.84 o
   2   0   4     6098.01     6144.60    204.44 o
   6   0   4      170.00      176.31     39.62 o
   8   0   4      267.41      225.83     47.15 o
  10   0   4     5851.28     5961.56    235.74 o
  12   0   4      972.37     1105.39     99.45 o
   1   1   4      962.39      983.00     37.51 o
   2   1   4     3523.28     3279.52    208.60 o
   3   1   4     1407.98     1267.03     73.69 o
   5   1   4      815.33      776.15     61.81 o
   6   1   4      145.24      143.82     38.03 o
   7   1   4      171.30      105.39     38.03 o
   8   1   4     8537.26     8219.88    293.58 o
   9   1   4      182.66      163.23     43.98 o
  10   1   4     1712.39     1544.37    108.56 o
  11   1   4      450.81      461.17     66.96 o
  12   1   4     3251.77     3419.17    168.78 o
  13   1   4      601.10      609.75     84.79 o
  14   1   4      501.23      663.63     88.75 o
  15   1   4      756.73      710.78     95.88 o
  16   1   4      241.86      271.39     74.88 o
  17   1   4        7.73        0.00     52.30 o
   0   2   4    21474.03    21316.13    601.82 o
   1   2   4     1337.15     1428.31     47.21 o
   2   2   4     5185.24     5083.02    119.99 o
   3   2   4     2229.50     2358.81     71.91 o
   5   2   4      787.67      785.66     64.58 o
   6   2   4     1948.38     2021.79    106.97 o
   7   2   4      278.59      302.30     47.54 o
   8   2   4      162.39      287.64     48.34 o
   9   2   4      265.85      259.11     49.13 o
  10   2   4     1697.42     1805.46    111.73 o
  11   2   4       36.88       20.60     40.41 o
  12   2   4     2978.35     2938.58    160.86 o
  13   2   4      230.86      233.76     64.98 o
  14   2   4      359.18      258.72     67.75 o
  15   2   4     1136.73     1223.45    112.52 o
  16   2   4     2999.81     3038.03    182.65 o
  17   2   4       80.91       47.54     60.62 o
  18   2   4      322.53      393.03     90.73 o
  19   2   4       52.19        0.00     61.01 o
   1   3   4     6879.98     6950.12    156.75 o
   2   3   4    16541.92    16625.59    342.89 o
   3   3   4      209.60      257.70     53.68 o
   4   3   4     7481.99     6948.21    883.12 o
   5   3   4     2645.76     2784.46    127.58 o
   6   3   4     1687.79     1835.97     99.84 o
   7   3   4      547.23      549.92     61.41 o
   8   3   4     7426.04     7317.74    267.04 o
   9   3   4      125.00      133.91     44.77 o
  10   3   4       39.19       32.09     39.22 o
  11   3   4      612.29      566.16     71.71 o
  12   3   4     3783.45     3763.46    183.83 o
  13   3   4      533.32      554.28     80.82 o
  14   3   4     2633.17     2848.65    163.63 o
  15   3   4      731.43      635.89     91.52 o
  16   3   4      323.16      305.47     76.86 o
  17   3   4      210.71      137.88     68.15 o
  18   3   4     1141.08     1098.65    122.03 o
  19   3   4      179.19       75.28     73.69 o
  20   3   4      701.27      622.42    106.18 o
   0   4   4     8737.72     8107.75    265.45 o
   1   4   4      856.50      863.82     69.93 o
   2   4   4      172.84      180.44     20.47 o
   3   4   4      382.38      409.67     32.88 o
   4   4   4    14185.95    14320.71    303.87 o
   5   4   4     2303.50     2358.03     66.38 o
   6   4   4     1270.23     1247.22     85.18 o
   7   4   4       34.36       27.34     34.87 o
   8   4   4      152.87      179.48     46.75 o
   9   4   4      146.44       92.71     43.98 o
  10   4   4      816.57      938.19     86.37 o
  11   4   4      399.16      393.03     67.35 o
  12   4   4     2970.32     3005.94    161.25 o
  13   4   4      453.41      312.60     67.35 o
  14   4   4       64.01       25.36     49.92 o
  15   4   4       90.16      113.71     59.43 o
  16   4   4     1380.55     1288.43    120.44 o
  17   4   4        4.11        0.00     49.92 o
  18   4   4      123.40       73.30     66.96 o
  19   4   4       12.78        0.00     58.64 o
  20   4   4      577.34      614.10    109.75 o
  21   4   4       81.22        0.00     56.66 o
   1   5   4     1080.58     1030.41     62.60 o
   2   5   4    15764.63    15893.63    329.67 o
   3   5   4     4612.09     4835.57    161.25 o
   4   5   4     2522.13     2529.97     74.29 o
   5   5   4     1768.78     1832.96    119.45 o
   6   5   4     1899.74     1805.07    102.22 o
   7   5   4      128.81       87.16     35.26 o
   8   5   4     8606.24     8672.33    309.43 o
   9   5   4      376.24      438.99     62.20 o
  10   5   4      357.71      295.96     58.24 o
  11   5   4      324.82      304.67     64.18 o
  12   5   4     3620.81     3526.14    180.67 o
  13   5   4      413.90      359.75     72.50 o
  14   5   4     1103.71      965.93    104.99 o
  15   5   4      251.38      317.75     73.69 o
  16   5   4       16.58        0.00     49.13 o
  17   5   4      905.57      694.93     98.65 o
  18   5   4     1738.13     1687.00    143.42 o
  19   5   4      144.34      109.75     67.35 o
  20   5   4      831.28      817.75    117.27 o
  21   5   4       30.88       18.62     66.56 o
   0   6   4     7966.20     7468.29    247.23 o
   1   6   4     1182.69     1247.26     48.91 o
   2   6   4      693.36      659.10     39.03 o
   3   6   4     4814.31     4333.89    483.76 o
   4   6   4     3543.91     3533.09     97.98 o
   5   6   4      618.53      661.11     36.91 o
   6   6   4      247.47      223.45     44.37 o
   7   6   4      848.44      872.03     74.09 o
   8   6   4       24.34       93.90     40.81 o
   9   6   4      749.11      668.38     74.48 o
  10   6   4      608.85      554.67     70.52 o
  11   6   4      641.82      613.31     79.64 o
  12   6   4     1924.12     1521.79    118.07 o
  13   6   4      143.64       75.67     51.11 o
  14   6   4       29.70        0.00     49.52 o
  15   6   4      215.19      283.28     73.69 o
  16   6   4      739.25      954.83    105.78 o
  17   6   4       42.68       70.13     61.01 o
  18   6   4       26.72        0.00     55.07 o
  19   6   4       13.32       18.62     61.41 o
  20   6   4     1044.65     1040.01    127.58 o
  21   6   4      226.18      196.51     79.64 o
   1   7   4     1259.68     1349.78     63.59 o
   2   7   4      930.37      872.03     59.43 o
   3   7   4     1297.79     1332.99     55.32 o
   4   7   4     4068.75     4195.80    112.16 o
   5   7   4      329.64      369.55     30.37 o
   6   7   4     3392.29     3219.54     96.18 o
   7   7   4      699.39      705.62     69.73 o
   8   7   4     4684.33     4879.15    199.29 o
   9   7   4      676.43      599.05     73.30 o
  10   7   4      321.03      315.77     62.60 o
  11   7   4      338.12      309.83     62.60 o
  12   7   4     2234.18     2185.02    138.67 o
  13   7   4      237.42      187.80     64.98 o
  14   7   4      425.61      412.44     77.26 o
  15   7   4      521.61      454.04     83.99 o
  16   7   4      201.48      163.23     69.33 o
  17   7   4      640.09      655.31    101.82 o
  18   7   4      830.39      783.68    109.75 o
  19   7   4      201.04       91.13     70.92 o
  20   7   4      292.44      271.79     85.18 o
  21   7   4      116.89      104.99     69.73 o
   0   8   4     4638.87     4432.24    169.97 o
   1   8   4      714.64      634.31     55.86 o
   2   8   4      438.87      446.32     86.17 o
   3   8   4      933.65      895.97     46.93 o
   4   8   4     1364.83     1298.30     57.02 o
   5   8   4     3586.10     3653.24    189.18 o
   6   8   4     1561.05     1561.91     63.11 o
   7   8   4     1788.45     1904.91    114.10 o
   8   8   4       23.89        7.92     34.87 o
   9   8   4     1670.83     1588.35    109.35 o
  10   8   4      981.12      861.33     87.16 o
  11   8   4      610.68      579.63     77.26 o
  12   8   4      552.99      389.46     71.32 o
  13   8   4     1129.65     1223.85    109.35 o
  14   8   4       54.38       39.62     50.32 o
  15   8   4      162.66      111.33     61.01 o
  16   8   4     1673.43     1427.49    129.16 o
  17   8   4      110.07       47.15     66.56 o
  18   8   4      211.86      214.34     77.26 o
  19   8   4      330.95      185.82     78.05 o
  20   8   4      870.93     1012.68    122.82 o
   1   9   4     1857.85     1944.13     99.84 o
   2   9   4     1562.36     1668.12     72.11 o
   3   9   4      967.74     1007.49     70.13 o
   4   9   4     3637.30     3695.64    110.04 o
   5   9   4      235.39      265.70     57.84 o
   6   9   4     1071.78      994.17     53.36 o
   7   9   4      629.49      557.05     67.75 o
   8   9   4     1714.01     1772.58    117.67 o
   9   9   4      952.19      868.86     86.77 o
  10   9   4      366.99      368.46     66.56 o
  11   9   4      297.35      282.88     66.16 o
  12   9   4     1454.79     1554.28    123.61 o
  13   9   4      543.60      533.28     81.62 o
  14   9   4       21.46        6.34     50.32 o
  15   9   4      852.81      965.93    107.37 o
  16   9   4       38.38       49.92     61.41 o
  17   9   4      124.59      112.52     67.35 o
  18   9   4      293.80      227.42     80.43 o
  19   9   4      232.60      147.78     82.41 o
  20   9   4      158.91      127.97     69.33 o
   1  10   4     1380.41     1320.87     61.91 o
   2  10   4      422.74      463.91     39.04 o
   3  10   4     1674.47     1698.67     69.15 o
   4  10   4     1967.16     2061.12     77.42 o
   5  10   4     3328.02     3418.90    105.51 o
   6  10   4     1741.16     1808.06     74.86 o
   7  10   4     1811.74     1589.54    108.95 o
   8  10   4      650.96      605.39     75.28 o
   9  10   4     1463.22     1575.27    116.09 o
  10  10   4     1112.47     1044.37     97.86 o
  11  10   4     2151.22     2035.26    132.73 o
  12  10   4      907.31      890.25     96.67 o
  13  10   4     1000.53     1055.47    105.78 o
  14  10   4      225.84      242.08     70.92 o
  15  10   4      341.24      267.43     74.88 o
  16  10   4     1211.78     1100.24    121.63 o
  17  10   4      638.58      433.04     92.31 o
  18  10   4       44.44        0.00     68.15 o
  19  10   4      310.90      271.79     88.75 o
  20  10   4      372.08      421.95     98.65 o
   1  11   4     1586.44     1532.88     99.84 o
   2  11   4     4146.20     4115.31    123.34 o
   3  11   4     2057.06     2011.16    125.99 o
   4  11   4      887.58      913.96     54.01 o
   5  11   4     2886.65     3012.87    103.65 o
   6  11   4     1368.78     1264.23     65.29 o
   7  11   4     1910.40     2019.81    122.42 o
   8  11   4      627.51      643.42     76.47 o
   9  11   4      418.14      424.33     71.71 o
  10  11   4      138.99      145.01     56.26 o
  11  11   4      356.41      330.82     71.71 o
  12  11   4      196.73      192.55     64.98 o
  13  11   4     1885.55     1677.89    136.69 o
  14  11   4      416.75      397.38     83.99 o
  15  11   4      445.26      437.80     85.18 o
  16  11   4      128.05       39.22     60.62 o
  17  11   4      452.85      508.72     97.46 o
  18  11   4      137.29       89.54     71.71 o
  19  11   4      354.86      276.94     89.54 o
   0  12   4     4320.80     4542.78    188.19 o
   1  12   4     1414.22     1482.00     69.76 o
   2  12   4      141.36       53.79     69.14 o
   3  12   4     1604.36     1657.46     75.01 o
   4  12   4     2983.84     2938.61    105.15 o
   5  12   4     2938.69     2820.05    102.74 o
   6  12   4      336.19      385.80     53.88 o
   7  12   4     1361.59     1418.23     71.56 o
   8  12   4      339.28      354.60     67.35 o
   9  12   4      973.70     1072.50    101.43 o
  10  12   4       53.63       59.83     49.92 o
  11  12   4     2468.28     2346.67    156.10 o
  12  12   4      390.32      393.03     78.05 o
  13  12   4       24.81        0.00     50.32 o
  14  12   4       78.21       49.13     61.01 o
  15  12   4      257.54      116.48     66.96 o
  16  12   4      593.20      613.31     98.26 o
  17  12   4      250.73      311.41     89.54 o
  18  12   4        8.67       28.13     64.58 o
  19  12   4      127.89       89.54     74.88 o
   1  13   4     2968.17     2999.80    186.81 o
   2  13   4     1394.62     1444.96     72.58 o
   3  13   4     2748.77     2778.13    152.54 o
   4  13   4      372.93      416.35     53.09 o
   5  13   4     2292.23     2168.49     91.48 o
   6  13   4     1663.71     1595.64     79.23 o
   7  13   4      204.16      169.76     38.86 o
   8  13   4      984.65      879.95     95.48 o
   9  13   4      541.29      493.66     78.05 o
  10  13   4       64.03       55.07     53.09 o
  11  13   4     1055.25     1031.30    105.39 o
  12  13   4      213.47      217.51     74.48 o
  13  13   4      560.77      411.65     83.99 o
  14  13   4      587.79      391.44     83.20 o
  15  13   4      231.77      318.54     82.41 o
  16  13   4       14.30        0.00     55.47 o
  17  13   4      860.15      921.95    122.03 o
  18  13   4      273.29      303.09     89.54 o
   0  14   4     2319.83     2530.50    139.86 o
   1  14   4      252.27      268.29     42.36 o
   2  14   4        2.09       32.83     29.84 o
   3  14   4      434.31      348.21     45.34 o
   4  14   4      929.93     1012.28     93.50 o
   5  14   4     1202.85     1187.40    103.80 o
   6  14   4     1143.83     1085.45     67.69 o
   7  14   4     2144.71     2263.38    144.41 o
   8  14   4       32.11       17.04     52.69 o
   9  14   4     1369.31     1322.50    116.48 o
  10  14   4       50.05       31.30     51.51 o
  11  14   4      193.15      251.58     70.13 o
  12  14   4      583.84      542.00     91.52 o
  13  14   4      101.20      107.77     66.96 o
  14  14   4       79.27       45.56     59.43 o
  15  14   4      242.63      231.38     80.03 o
  16  14   4      317.84      173.14     79.64 o
  17  14   4      228.71      204.04     80.82 o
  18  14   4        3.49        0.00     72.11 o
   1  15   4     1773.24     1880.78     90.72 o
   2  15   4      607.12      691.86     57.94 o
   3  15   4     2320.10     2322.80     99.03 o
   4  15   4      401.76      344.19     47.47 o
   5  15   4      758.29      526.48     61.21 o
   6  15   4       75.44       33.01     64.58 o
   7  15   4      195.36      176.28     42.08 o
   8  15   4      443.27      474.25     80.43 o
   9  15   4      509.43      463.15     83.60 o
  10  15   4       49.72       32.09     52.69 o
  11  15   4      595.85      536.05     91.52 o
  12  15   4       10.80        0.00     50.71 o
  13  15   4     1442.81     1473.85    134.71 o
  14  15   4      245.53      222.66     77.26 o
  15  15   4     1102.72     1042.39    125.20 o
  16  15   4       63.98       67.35     74.88 o
  17  15   4      549.25      532.49    105.39 o
   0  16   4      286.57      278.92     66.16 o
   1  16   4      793.24      986.04     69.20 o
   2  16   4      145.69      129.11     39.78 o
   3  16   4      930.76     1001.08     74.29 o
   4  16   4       27.09        0.00     33.46 o
   5  16   4     1579.27     1710.52     89.90 o
   6  16   4      339.67      335.31     49.53 o
   7  16   4      910.07     1004.75    105.39 o
   8  16   4      424.85      427.89     83.60 o
   9  16   4     1083.97     1081.22    112.52 o
  10  16   4      138.06       97.46     59.83 o
  11  16   4      111.36      124.41     66.56 o
  12  16   4       49.90       40.02     65.37 o
  13  16   4      923.25      970.68    116.88 o
  14  16   4        3.54        0.00     60.22 o
  15  16   4      295.08      192.15     83.20 o
  16  16   4       42.71       89.14     72.90 o
   1  17   4     2011.39     2183.23    102.49 o
   2  17   4      397.30      386.84     53.50 o
   3  17   4     1826.06     1770.50     93.76 o
   4  17   4      469.34      418.80     56.22 o
   5  17   4     1047.15     1013.01     74.59 o
   6  17   4       60.61       46.44     51.70 o
   7  17   4      464.53      504.45     97.86 o
   8  17   4      127.98       61.81     64.18 o
   9  17   4      258.89      156.89     67.35 o
  10  17   4       97.02        7.13     62.20 o
  11  17   4      664.12      714.34    104.60 o
  12  17   4       54.69       60.22     72.11 o
  13  17   4      886.31      846.27    118.46 o
  14  17   4      191.49      208.00     83.20 o
  15  17   4     1127.80      866.88    124.41 o
   0  18   4       88.93      129.56     61.01 o
   1  18   4      736.05      723.28     67.21 o
   2  18   4      315.12      376.04    102.81 o
   3  18   4      841.69      812.04     69.48 o
   4  18   4      310.36      310.99     52.76 o
   5  18   4     1564.76     1610.61     92.20 o
   6  18   4      106.03       67.61     43.27 o
   7  18   4      938.12      860.55     73.17 o
   8  18   4       69.72       46.35     59.43 o
   9  18   4     1033.64     1239.70    129.16 o
  10  18   4       53.37        7.92     59.03 o
  11  18   4      669.84      540.41    101.03 o
  12  18   4       22.84        0.00     62.20 o
  13  18   4      520.48      463.55    103.80 o
  14  18   4       55.33       11.89     65.77 o
   1  19   4     1647.33     1531.23     94.57 o
   2  19   4      136.05      141.61     47.62 o
   3  19   4     1810.58     1786.51    124.21 o
   4  19   4      463.72      488.87     62.89 o
   5  19   4      116.97      143.44     58.64 o
   6  19   4       21.61        0.00     37.96 o
   7  19   4       59.82      174.48     72.11 o
   8  19   4       65.33       68.54     71.71 o
   9  19   4       27.45       91.52     67.75 o
  10  19   4      198.80      150.55     75.28 o
  11  19   4      585.95      698.89    113.31 o
  12  19   4       63.57       28.13     75.67 o
  13  19   4      823.21      799.92    120.84 o
   0  20   4      268.66      314.98     80.43 o
   1  20   4      449.63      401.24     62.82 o
   2  20   4       81.55      105.87     46.64 o
   3  20   4     1298.62     1409.89    177.10 o
   4  20   4       68.21      112.78     48.11 o
   5  20   4      728.65      843.94     91.72 o
   6  20   4      109.86      153.13     52.20 o
   7  20   4     1023.40     1045.65     85.44 o
   8  20   4       51.44       16.24     64.58 o
   9  20   4      786.42      637.88    113.31 o
  10  20   4      398.68      442.15    102.22 o
  11  20   4      968.98      806.26    121.63 o
  12  20   4       93.26      137.08     81.62 o
   1  21   4      447.07      500.38     69.02 o
   2  21   4        7.47       68.34     45.49 o
   3  21   4       83.68      113.79     49.68 o
   4  21   4       89.93       74.56     50.67 o
   5  21   4      542.19      630.69    114.10 o
   6  21   4       50.64       78.43     50.75 o
   7  21   4       91.06      147.56     54.99 o
   8  21   4      124.85      230.59     85.58 o
   9  21   4      100.55      170.76     85.58 o
  10  21   4       34.77       64.58     80.03 o
  11  21   4      215.65      318.94     97.86 o
   0  22   4       51.14       16.64     65.37 o
   1  22   4      319.08      216.86     86.37 o
   2  22   4        9.95       19.36     48.74 o
   3  22   4      231.76      300.42     92.12 o
   4  22   4       36.36       89.99     51.84 o
   5  22   4      568.16      596.02     75.98 o
   6  22   4      439.54      380.69     67.78 o
   7  22   4      873.37      829.24    125.20 o
   8  22   4       64.03        7.92     70.92 o
   9  22   4      306.14      329.63    103.01 o
   1  23   4      245.97      297.72     67.06 o
   2  23   4       66.14      124.22     57.56 o
   3  23   4      201.09      275.54     66.11 o
   4  23   4      161.43      256.98     65.11 o
   5  23   4      434.14      589.70     76.87 o
   6  23   4        9.16       26.66     54.93 o
   7  23   4       10.51       18.62     78.05 o
   0  24   4      147.94       71.32     76.07 o
   1  24   4       31.43       65.94     51.76 o
   2  24   4       39.87       89.39     56.26 o
   3  24   4      287.98      296.81     67.81 o
   4  24   4      195.64      255.82     65.44 o
   6   0   5      143.31      141.44     42.79 o
   8   0   5      732.98      689.38     74.09 o
   1   1   5      126.92       65.77     28.13 o
   2   1   5     1069.77     1037.24     68.54 o
   3   1   5      369.95      398.97     46.35 o
   4   1   5      375.17      388.67     48.73 o
   6   1   5     4747.26     4361.72    181.85 o
   7   1   5      251.22      258.32     49.92 o
   8   1   5      190.74       60.22     43.98 o
   9   1   5      256.54      222.27     57.84 o
  10   1   5     4962.77     4625.98    209.19 o
  11   1   5      178.28      140.25     54.68 o
  12   1   5      419.04      302.30     67.75 o
  13   1   5      217.96      245.64     68.94 o
  14   1   5     1159.71     1272.98    114.90 o
   1   2   5      215.72      191.76     33.68 o
   2   2   5     3389.30     3416.40    134.31 o
   3   2   5       75.27      110.93     33.68 o
   4   2   5     3023.83     2971.47    131.14 o
   6   2   5      176.86       89.94     40.02 o
   7   2   5      371.83      443.34     58.64 o
   8   2   5     1844.08     1721.47    112.52 o
   9   2   5       64.18       48.34     45.96 o
  10   2   5      674.72      677.10     79.24 o
  11   2   5       82.98       63.00     52.30 o
  12   2   5     2293.75     2319.73    145.01 o
  13   2   5      356.90      318.94     72.50 o
  14   2   5     1538.46     1642.63    129.95 o
  15   2   5      122.62       40.81     61.41 o
  16   2   5       34.35        0.00     60.62 o
  17   2   5       14.84        0.00     63.00 o
   0   3   5     6881.69     6808.23    218.30 o
   1   3   5     2722.62     3051.90    121.63 o
   2   3   5      325.44      292.00     41.60 o
   3   3   5      377.62      436.61     48.34 o
   4   3   5     2482.24     2667.19    124.01 o
   6   3   5     9120.39     9401.33    320.92 o
   7   3   5      435.01      401.35     57.45 o
   8   3   5        5.01       15.06     37.24 o
   9   3   5      310.89      295.17     61.01 o
  10   3   5     5567.78     5790.01    241.68 o
  11   3   5      396.16      309.83     68.54 o
  12   3   5       78.79       24.17     51.51 o
  13   3   5      993.04     1095.48    107.37 o
  14   3   5      157.75      176.70     67.35 o
  15   3   5      253.98      297.54     78.84 o
  16   3   5      821.94      754.75    106.97 o
  17   3   5       33.96       41.20     61.01 o
  18   3   5       78.72        5.55     64.18 o
  19   3   5      119.52       17.43     65.37 o
   1   4   5      154.60      213.55     35.26 o
   2   4   5     1586.57     1727.02     89.94 o
   3   4   5      145.99      100.24     35.26 o
   4   4   5     2477.65     2571.71    120.84 o
   5   4   5      133.55      119.25     36.85 o
   6   4   5      415.10      343.90     55.86 o
   7   4   5      304.65      307.45     54.28 o
   8   4   5     2231.18     2295.96    129.95 o
   9   4   5      159.43      151.35     50.32 o
  10   4   5      517.10      543.98     75.67 o
  11   4   5      143.87       55.86     53.09 o
  12   4   5     1442.79     1205.62    107.37 o
  13   4   5      207.77      244.45     67.75 o
  14   4   5      569.82      480.19     85.97 o
  15   4   5       86.17      125.99     66.56 o
  16   4   5       56.72        0.00     57.05 o
  17   4   5       67.23       50.32     64.58 o
  18   4   5      980.25     1154.12    132.33 o
  19   4   5       16.51        0.00     67.75 o
  20   4   5      111.89       88.35     82.80 o
   0   5   5     1626.44     1534.86     81.62 o
   1   5   5      289.09      252.77     38.43 o
   2   5   5      860.98      789.22     62.60 o
   3   5   5     2117.64     2078.84    104.60 o
   5   5   5      368.84      350.24     51.90 o
   6   5   5     8366.90     8076.45    291.20 o
   7   5   5      549.30      604.99     69.33 o
   8   5   5      195.24      184.63     53.09 o
   9   5   5      298.20      314.58     61.01 o
  10   5   5     5410.58     4992.46    224.64 o
  11   5   5      782.53      920.76     93.90 o
  12   5   5      361.07      556.66     82.80 o
  13   5   5      282.36      274.56     68.54 o
  14   5   5      682.94      502.77     87.16 o
  15   5   5      688.48      585.58     91.92 o
  16   5   5      616.12      597.86    100.24 o
  17   5   5      340.76      333.99     85.18 o
  18   5   5      314.30      242.47     85.97 o
  19   5   5      159.67      104.60     76.47 o
  20   5   5      230.60      137.88     88.35 o
   1   6   5      875.33      896.36     44.13 o
   2   6   5     1077.44     1105.39     74.48 o
   3   6   5      322.58      274.96     45.96 o
   5   6   5      796.57      727.81     69.73 o
   6   6   5      666.91      721.47     70.52 o
   7   6   5     1466.77     1360.93     96.67 o
   8   6   5     3353.95     3440.17    166.01 o
   9   6   5      813.38      891.84     85.97 o
  10   6   5      533.38      498.41     76.07 o
  11   6   5      204.20      293.98     69.33 o
  12   6   5      528.82      716.32     91.92 o
  13   6   5       67.39      101.03     57.84 o
  14   6   5      857.99      843.90    102.22 o
  15   6   5      106.11      130.74     70.13 o
  16   6   5      266.47      310.62     81.62 o
  17   6   5       85.95       86.37     70.13 o
  18   6   5      567.58      628.76    109.35 o
  19   6   5       95.33       80.43     70.52 o
   0   7   5      434.24      459.59     48.73 o
   1   7   5      967.66      922.58     48.15 o
   2   7   5     3276.53     3169.96    138.67 o
   3   7   5     1067.11      989.30     75.67 o
   4   7   5     2071.89     1321.71     91.52 o
   5   7   5      456.05      346.28     53.09 o
   6   7   5     2658.68     2828.05    141.84 o
   7   7   5      151.66      164.82     49.52 o
   8   7   5      115.03      126.39     48.34 o
   9   7   5      624.93      656.10     79.24 o
  10   7   5     2933.63     2824.88    160.06 o
  11   7   5      436.53      384.71     74.48 o
  12   7   5     1024.29      867.27    101.03 o
  13   7   5       85.45       67.75     61.41 o
  14   7   5     1010.03      814.97    104.60 o
  15   7   5      268.11      299.13     80.03 o
  16   7   5     1442.17     1317.35    127.58 o
  17   7   5      217.31      219.89     80.43 o
  18   7   5       61.94       52.30     73.69 o
  19   7   5      283.22      197.31     87.16 o
   1   8   5       55.19       69.69     26.94 o
   2   8   5     1551.70     1358.56     87.16 o
   4   8   5      101.38       92.31     40.02 o
   5   8   5      988.30      904.52     81.22 o
   6   8   5        8.66        0.00     37.24 o
   7   8   5     1177.69     1248.02     95.09 o
   8   8   5     3122.07     3184.62    163.63 o
   9   8   5      504.86      368.46     64.98 o
  10   8   5      162.54      230.59     63.00 o
  11   8   5      124.78      118.86     58.24 o
  12   8   5      432.01      348.26     72.50 o
  13   8   5      943.56     1212.76    114.50 o
  14   8   5     1220.48     1213.94    118.86 o
  15   8   5      454.56      418.38     88.35 o
  16   8   5      243.89      224.64     75.67 o
  17   8   5      240.11      303.09     85.58 o
  18   8   5      422.05      470.68     99.84 o
  19   8   5      159.25       41.60     74.09 o
   0   9   5     1815.01     1692.15     95.48 o
   1   9   5      926.52      915.26     50.75 o
   2   9   5      699.83      769.81     67.35 o
   4   9   5     2025.23     1872.03    113.71 o
   5   9   5     2233.48     2550.31    135.10 o
   6   9   5      328.15      374.80     63.79 o
   7   9   5      774.59      772.19     82.41 o
   8   9   5      176.78      170.76     55.07 o
   9   9   5      409.01      388.67     67.35 o
  10   9   5     1776.07     1695.72    125.20 o
  11   9   5      341.13      294.77     68.94 o
  12   9   5      900.37      877.18    101.43 o
  13   9   5      366.98      314.58     74.09 o
  14   9   5      821.20      678.29     97.86 o
  15   9   5      272.43      219.10     77.26 o
  16   9   5      379.34      325.67     85.18 o
  17   9   5      242.19      290.02     88.75 o
  18   9   5       70.61      208.80     86.77 o
   1  10   5      649.69      631.47     45.66 o
   3  10   5     2948.90     2996.03    146.59 o
   4  10   5      670.09      558.64     68.54 o
   5  10   5      956.60      853.80     82.41 o
   6  10   5      348.99      326.47     59.43 o
   7  10   5      543.80      576.86     75.67 o
   8  10   5      900.89      800.32     86.37 o
   9  10   5      892.30      814.58     90.33 o
  10  10   5      176.09      183.44     62.60 o
  11  10   5     1598.07     1434.23    119.25 o
  12  10   5       31.00        0.00     46.35 o
  13  10   5     1540.32     1327.65    122.42 o
  14  10   5      396.43      468.70     87.96 o
  15  10   5      181.50      147.78     76.47 o
  16  10   5       86.55        0.00     64.58 o
  17  10   5      157.15      181.85     82.01 o
  18  10   5      463.22      400.55     98.26 o
   0  11   5      292.92      286.85     51.51 o
   1  11   5     1500.43     1615.29     99.05 o
   2  11   5      172.77      102.22     41.20 o
   3  11   5     1320.17     1439.38     99.84 o
   4  11   5     2290.65     2359.35    134.31 o
   5  11   5      346.05      342.31     60.22 o
   6  11   5     1162.98     1077.65     96.28 o
   7  11   5      569.01      751.19     84.39 o
   8  11   5       19.52       40.41     50.32 o
   9  11   5      920.92     1059.43    104.60 o
  10  11   5      687.84      459.98     78.45 o
  11  11   5     1076.37     1205.62    112.52 o
  12  11   5       60.60       42.79     57.84 o
  13  11   5      691.90      774.17     99.45 o
  14  11   5      209.05      256.34     79.64 o
  15  11   5      381.35      306.26     83.99 o
  16  11   5       38.93       80.03     72.50 o
  17  11   5      211.50      202.85     85.58 o
  18  11   5       17.52        9.90     72.90 o
   1  12   5      574.40      637.48     67.75 o
   2  12   5      943.88      930.83     57.57 o
   3  12   5     1429.25     1245.64     99.05 o
   4  12   5       40.94      112.52     50.32 o
   5  12   5     1911.93     2018.62    125.59 o
   6  12   5      140.29      147.78     55.47 o
   7  12   5     1053.35     1211.57    105.78 o
   8  12   5     1077.83      987.72     99.84 o
   9  12   5      777.87      863.31     99.05 o
  10  12   5      143.03      181.06     64.98 o
  11  12   5      960.57      874.01    101.82 o
  12  12   5      418.42      340.73     77.26 o
  13  12   5      145.63      121.63     65.37 o
  14  12   5      414.78      277.34     81.62 o
  15  12   5       45.23       98.65     68.15 o
  16  12   5        0.17       78.05     71.71 o
  17  12   5      186.00      265.85     90.73 o
   0  13   5      102.25       10.30     25.75 o
   1  13   5     1098.02     1102.16     65.41 o
   2  13   5       70.89       74.39     31.85 o
   3  13   5      997.98     1005.94     91.52 o
   4  13   5        6.64        0.00     35.26 o
   5  13   5      456.99      486.92     74.88 o
   6  13   5     1584.44     1589.93    117.67 o
   7  13   5     1292.00     1223.45    106.58 o
   8  13   5      126.15      164.03     63.00 o
   9  13   5      451.94      409.27     77.65 o
  10  13   5      334.43      314.98     78.84 o
  11  13   5      450.93      324.88     76.86 o
  12  13   5       88.20       38.83     56.26 o
  13  13   5      692.73      833.60    109.75 o
  14  13   5       24.86        0.00     57.84 o
  15  13   5      726.94      735.34    108.16 o
  16  13   5       60.24       92.31     71.71 o
   1  14   5      548.17      555.86     76.07 o
   2  14   5       91.28       60.90     33.94 o
   3  14   5      188.91      136.69     56.26 o
   4  14   5      554.30      598.26     81.62 o
   5  14   5      894.03      943.34     96.28 o
   6  14   5      709.44      742.47     92.71 o
   7  14   5     1141.41     1234.55    110.14 o
   8  14   5      264.43      222.66     66.16 o
   9  14   5      761.55      690.17     93.50 o
  10  14   5       39.47        3.57     51.51 o
  11  14   5      118.66      109.75     63.39 o
  12  14   5      368.42      291.20     80.03 o
  13  14   5      183.38      211.57     81.62 o
  14  14   5      214.78      156.10     78.05 o
  15  14   5      196.91      286.85     85.97 o
  16  14   5       85.27       39.62     77.26 o
   0  15   5        9.45       54.68     47.94 o
   1  15   5      835.72      941.56     65.72 o
   2  15   5       55.17       52.48     47.15 o
   3  15   5      957.49     1002.77    103.01 o
   4  15   5      395.58      530.90     78.45 o
   5  15   5     2268.22     2244.45    148.97 o
   6  15   5       88.33      154.52     60.22 o
   7  15   5      414.34      509.51     82.80 o
   8  15   5       29.78       41.60     57.45 o
   9  15   5      440.93      384.31     84.39 o
  10  15   5      226.83      175.91     73.69 o
  11  15   5      801.71      672.74    105.39 o
  12  15   5      115.20       11.09     59.83 o
  13  15   5      424.01      381.54     88.75 o
  14  15   5        0.79        0.00     65.37 o
  15  15   5      472.79      470.28    104.99 o
   1  16   5      317.80      326.37     48.88 o
   2  16   5       12.78       26.98     34.86 o
   3  16   5      871.75      848.26     98.65 o
   4  16   5      315.00      320.13     74.09 o
   5  16   5      494.64      397.38     77.26 o
   6  16   5      135.51      177.89     70.13 o
   7  16   5      749.39      863.71    105.39 o
   8  16   5       91.93       26.15     54.28 o
   9  16   5      597.31      586.77     93.90 o
  10  16   5       39.80       21.79     59.03 o
  11  16   5      253.70      240.89     81.22 o
  12  16   5      129.19       72.11     70.52 o
  13  16   5      257.99      187.00     86.77 o
  14  16   5       21.44        0.00     68.54 o
   0  17   5      829.65      963.15    103.01 o
   1  17   5      940.84      949.67     82.41 o
   2  17   5        6.93       10.13     37.82 o
   3  17   5     1987.34     2127.97    151.74 o
   4  17   5       11.33        0.00     53.49 o
   5  17   5      762.46      811.41    101.03 o
   6  17   5        4.00        0.00     53.49 o
   7  17   5      197.42      230.98     76.86 o
   8  17   5        1.60        0.00     61.01 o
   9  17   5      358.35      404.91     91.52 o
  10  17   5      102.35      104.20     74.88 o
  11  17   5      696.92      565.37    106.18 o
  12  17   5       72.77      127.18     82.01 o
  13  17   5      620.27      419.97    103.80 o
   1  18   5      998.61      972.45     75.20 o
   2  18   5      278.76      402.17    102.81 o
   3  18   5      568.51      643.03     98.26 o
   4  18   5       24.70      105.78     63.39 o
   5  18   5      965.20      952.45    114.50 o
   6  18   5      152.22      163.23     76.07 o
   7  18   5      555.06      542.39     98.65 o
   8  18   5      126.57       70.13     70.92 o
   9  18   5      448.70      458.40     94.69 o
  10  18   5       26.76        0.00     58.24 o
  11  18   5      695.52      589.14    110.14 o
  12  18   5       71.05      123.22     80.03 o
   0  19   5       25.07      120.84     70.92 o
   1  19   5      606.24      624.02     90.93 o
   2  19   5       50.43       11.11     41.26 o
   3  19   5      251.78      273.38     83.20 o
   4  19   5       69.67       25.75     66.56 o
   5  19   5       49.68       46.35     64.58 o
   6  19   5      139.99       62.20     66.16 o
   7  19   5      118.50      118.86     70.13 o
   8  19   5       32.56        0.00     59.03 o
   9  19   5      135.93       78.45     70.13 o
  10  19   5       72.83      122.42     76.47 o
  11  19   5      428.03      416.40    101.03 o
   1  20   5      675.45      794.98     76.28 o
   2  20   5      518.61      534.73     68.18 o
   3  20   5      258.04      366.48     90.73 o
   4  20   5       10.56       24.56     67.75 o
   5  20   5      679.17      761.09    114.10 o
   6  20   5       10.67        5.15     71.32 o
   7  20   5      564.33      634.71    112.92 o
   8  20   5      178.98      204.44     87.16 o
   9  20   5      646.94      806.26    124.01 o
   0  21   5      118.24       82.80     71.32 o
   1  21   5      385.53      488.29    128.57 o
   2  21   5      114.96      185.02     79.24 o
   3  21   5      176.87      307.84     93.11 o
   4  21   5      115.78       13.87     70.13 o
   5  21   5      149.03      249.21     90.33 o
   6  21   5       63.11       43.58     77.65 o
   7  21   5       19.00       31.70     76.07 o
   1  22   5      276.12      275.55     86.37 o
   2  22   5      242.62      349.84     94.29 o
   3  22   5      433.54      472.66    104.99 o
   4  22   5       90.18       73.30     75.67 o
   5  22   5      414.53      265.85     89.54 o
   4   2   6     2099.77     2081.61    113.71 o
   5   2   6       94.19       57.45     38.83 o
   7   2   6      222.29      108.16     49.52 o
   8   2   6       28.25       57.84     48.34 o
   9   2   6       10.24        0.00     44.37 o
  10   2   6     2018.18     2059.43    137.08 o
  11   2   6       59.77       70.52     53.88 o
  12   2   6      694.91      595.88     87.16 o
  13   2   6       10.80       16.64     58.64 o
  14   2   6      764.82      836.37    103.41 o
   4   3   6      928.72      922.34     74.48 o
   5   3   6      338.34      312.99     54.68 o
   7   3   6      186.84      153.33     51.51 o
   8   3   6     2890.50     2925.11    155.70 o
   9   3   6      175.81      132.33     56.26 o
  10   3   6      112.35      103.80     55.47 o
  11   3   6      816.70      846.67     92.71 o
  12   3   6      284.08      371.24     79.64 o
  13   3   6      180.85      193.74     68.94 o
  14   3   6     1505.88     1465.13    132.33 o
  15   3   6      414.12      286.05     83.60 o
  16   3   6        7.20        4.36     66.56 o
  17   3   6      192.81      169.57     80.82 o
   4   4   6     3018.11     2844.29    137.88 o
   5   4   6      266.62      317.75     54.28 o
   7   4   6      208.60      225.04     57.05 o
   8   4   6        2.74        2.77     45.17 o
   9   4   6       29.29       45.17     49.92 o
  10   4   6     1426.09     1488.51    116.48 o
  11   4   6       88.46      118.46     59.43 o
  12   4   6     1241.94     1152.14    113.71 o
  13   4   6       34.28       28.13     55.07 o
  14   4   6      313.02      253.96     76.07 o
  15   4   6        4.59        0.00     56.66 o
  16   4   6      745.49      826.86    112.92 o
  17   4   6        3.41       50.32     68.54 o
  18   4   6       11.00       73.30     72.50 o
   4   5   6     1580.30     1507.92     99.84 o
   5   5   6      277.71      303.09     54.28 o
   7   5   6      507.57      566.56     72.90 o
   8   5   6     1664.30     1772.98    122.42 o
   9   5   6      699.83      430.27     74.88 o
  10   5   6      161.45       30.51     51.11 o
  11   5   6      128.59       89.14     57.84 o
  12   5   6      446.54      450.87     83.20 o
  13   5   6      249.70      267.04     77.65 o
  14   5   6      819.00      800.32    108.95 o
  15   5   6       17.32       38.83     67.75 o
  16   5   6       10.64       54.28     68.54 o
  17   5   6      187.24      256.34     86.77 o
   4   6   6     1003.47      975.43     80.43 o
   5   6   6      636.35      544.37     66.16 o
   6   6   6     1454.30     1439.38    104.99 o
   7   6   6       36.95       60.22     49.13 o
   8   6   6       11.31        0.00     45.96 o
   9   6   6      268.32      228.61     64.98 o
  10   6   6     1142.83     1073.69    103.80 o
  11   6   6      242.38      177.10     64.58 o
  12   6   6      276.08      178.29     68.54 o
  13   6   6      297.78      317.75     79.24 o
  14   6   6      424.35      336.77     82.01 o
  15   6   6      293.06       79.24     69.33 o
  16   6   6      401.92      580.03    104.20 o
  17   6   6       43.85      119.25     73.69 o
   4   7   6      528.64      615.69     67.35 o
   6   7   6      604.01      730.59     79.24 o
   7   7   6      787.10      758.72     83.60 o
   8   7   6     1154.65     1221.87    100.24 o
   9   7   6      928.55      798.33     92.71 o
  10   7   6      359.96      292.39     67.35 o
  11   7   6      108.88      122.82     63.00 o
  12   7   6     1344.33     1279.71    121.24 o
  13   7   6      173.79      209.19     70.92 o
  14   7   6      746.40      776.54    106.97 o
  15   7   6       78.89       87.16     66.56 o
  16   7   6      133.81      137.08     78.45 o
  17   7   6      150.05       68.15     72.50 o
   4   8   6      120.41      122.42     47.94 o
   6   8   6     1583.53     1450.87    110.54 o
   7   8   6      473.77      453.64     68.94 o
   8   8   6       61.10       70.52     53.88 o
   9   8   6       86.40       32.88     50.32 o
  10   8   6     1441.03     1648.57    124.01 o
  11   8   6      343.91      209.19     72.50 o
  12   8   6       83.91       13.07     60.62 o
  13   8   6      406.93      481.38     89.54 o
  14   8   6      257.05      224.64     82.41 o
  15   8   6      245.28      311.41     83.60 o
  16   8   6      389.28      415.21     96.67 o
  17   8   6      117.69       38.83     74.48 o
   5   9   6      149.47       69.33     46.75 o
   6   9   6      170.73      195.32     57.84 o
   7   9   6      491.80      520.21     74.88 o
   8   9   6      117.16      103.41     57.05 o
   9   9   6      549.75      620.44     85.58 o
  10   9   6      537.57      699.68     93.90 o
  11   9   6      370.79      332.80     78.84 o
  12   9   6      662.54      769.02     99.84 o
  13   9   6      312.43      358.56     84.79 o
  14   9   6       99.86       75.67     72.11 o
  15   9   6      614.73      573.30    101.82 o
  16   9   6       40.03       36.85     68.94 o
   5  10   6     1002.49      977.42     90.73 o
   6  10   6     1563.17     1688.59    119.25 o
   7  10   6      338.96      340.33     68.15 o
   8  10   6       41.90       16.24     49.92 o
   9  10   6      489.99      429.48     78.05 o
  10  10   6      948.64      992.07    108.16 o
  11  10   6      615.00      600.63     93.50 o
  12  10   6      233.84      251.58     76.07 o
  13  10   6      267.67      271.00     77.65 o
  14  10   6       86.54      116.09     71.71 o
  15  10   6      147.40      135.90     76.86 o
  16  10   6      604.02      500.40    104.20 o
   4  11   6      617.33      639.06     78.05 o
   5  11   6     1166.15     1137.48    100.63 o
   6  11   6      330.26      202.46     62.20 o
   7  11   6      890.10      937.00     95.88 o
   8  11   6      191.26      191.36     61.81 o
   9  11   6      316.77      272.98     72.90 o
  10  11   6       99.80      193.34     68.54 o
  11  11   6      330.92      345.88     81.62 o
  12  11   6       83.29       72.11     66.56 o
  13  11   6      512.12      739.30    108.95 o
  14  11   6      217.94      131.93     79.24 o
  15  11   6      198.76       60.22     80.03 o
   4  12   6     1280.94     1286.45    104.60 o
   5  12   6     1244.52     1188.98    103.01 o
   6  12   6      709.98      627.57     86.77 o
   7  12   6       79.37      102.22     58.64 o
   8  12   6        5.75       36.85     50.32 o
   9  12   6      495.38      556.26     88.75 o
  10  12   6      640.45      592.31     93.50 o
  11  12   6      487.52      316.16     80.03 o
  12  12   6      132.84       87.96     66.96 o
  13  12   6       77.92       72.50     65.77 o
  14  12   6       96.73      176.31     82.41 o
  15  12   6      247.73      254.75     89.14 o
   4  13   6      655.88      478.60     76.47 o
   5  13   6      656.25      679.08     85.58 o
   6  13   6      153.77       96.67     57.84 o
   7  13   6      575.42      698.49     93.90 o
   8  13   6      198.77      140.65     67.75 o
   9  13   6      584.41      509.90     84.79 o
  10  13   6        4.73       45.96     62.60 o
  11  13   6      531.42      672.74    104.20 o
  12  13   6      124.50      108.56     68.94 o
  13  13   6      284.36      328.45     88.35 o
  14  13   6      103.25      151.74     75.28 o
   4  14   6      418.96      457.61     76.86 o
   5  14   6      326.72      525.75     82.01 o
   6  14   6      190.44      116.09     60.62 o
   7  14   6      966.54     1132.72    111.33 o
   8  14   6       54.46       64.58     65.77 o
   9  14   6      200.28      234.55     78.05 o
  10  14   6      337.23      259.90     79.64 o
  11  14   6      244.69      282.88     84.79 o
  12  14   6       17.82       45.17     64.98 o
  13  14   6       38.28       45.96     66.96 o
   4  15   6       69.78        0.00     46.35 o
   5  15   6      569.48      707.21     95.09 o
   6  15   6       95.37      166.40     68.15 o
   7  15   6      433.16      340.33     81.22 o
   8  15   6      116.28      148.57     72.11 o
   9  15   6      560.62      598.65     97.07 o
  10  15   6       21.39        0.00     62.60 o
  11  15   6      442.12      385.50     88.75 o
  12  15   6       41.06       58.24     68.94 o
   4  16   6       20.49       92.31     62.20 o
   5  16   6      238.18      143.03     66.56 o
   6  16   6       59.01       98.65     66.16 o
   7  16   6      513.01      522.98     93.11 o
   8  16   6        4.77       14.26     62.20 o
   9  16   6      556.84      423.93     96.28 o
  10  16   6      173.79       95.48     71.71 o
  11  16   6       43.89       85.97     72.50 o
   4  17   6       91.49       64.18     63.00 o
   5  17   6      554.67      537.64     96.28 o
   6  17   6       94.20       28.92     65.37 o
   7  17   6      234.88      149.76     70.92 o
   8  17   6      145.56      247.62     84.79 o
   9  17   6      357.42      308.64     86.77 o
  10  17   6        3.28       22.98     72.50 o
   4  18   6      143.25      188.19     77.65 o
   5  18   6      351.21      557.84     97.07 o
   6  18   6       45.41        0.00     63.79 o
   7  18   6      376.42      381.93     93.50 o
   8  18   6       58.69       10.30     70.92 o
   4  19   6       84.33        0.00     65.77 o
   5  19   6      106.05       80.03     74.09 o
   6  19   6       85.58       73.30     72.90 o
   4  20   6       19.95        0.00     71.32 o
  10   3   7      509.52      406.50     79.64 o
  11   3   7        9.20        0.00     53.09 o
  12   3   7      365.92      271.39     80.43 o
   9   4   7       49.16      108.95     59.83 o
  10   4   7      131.14       83.99     62.20 o
  11   4   7       29.85        0.00     56.26 o
  12   4   7      676.68      653.33    100.63 o
  13   4   7        3.02       39.22     62.60 o
  14   4   7      104.27       48.34     72.50 o
  15   4   7       15.15       64.98     70.52 o
   9   5   7      196.99      256.34     68.94 o
  10   5   7      517.52      525.75     81.62 o
  11   5   7      376.98      450.47     85.97 o
  12   5   7      245.27      194.93     75.67 o
  13   5   7       32.91        0.00     61.81 o
  14   5   7       61.88       68.54     68.94 o
  15   5   7       72.94       82.01     76.86 o
   9   6   7      378.29      339.54     74.09 o
  10   6   7      116.71      140.25     65.37 o
  11   6   7       28.34      106.97     66.56 o
  12   6   7      369.63      484.94     90.73 o
  13   6   7       86.11      226.62     75.28 o
  14   6   7      400.81      476.23     97.46 o
   9   7   7      199.02      145.80     63.79 o
  10   7   7      307.31      151.35     63.39 o
  11   7   7      520.34      475.04     89.54 o
  12   7   7      259.11      272.58     82.80 o
  13   7   7       48.98        0.00     65.77 o
  14   7   7      196.91      213.95     85.18 o
   9   8   7      152.06      103.80     63.39 o
  10   8   7       65.09        3.57     57.84 o
  11   8   7      110.64       67.35     65.77 o
  12   8   7      193.96      237.72     80.43 o
  13   8   7      688.61      548.34    101.03 o
  14   8   7      792.13      652.14    110.54 o
   9   9   7      325.70      334.79     79.64 o
  10   9   7      151.50       96.67     62.60 o
  11   9   7      124.98      158.08     72.50 o
  12   9   7      232.34      263.47     83.60 o
  13   9   7       54.74       67.75     71.71 o
   9  10   7      101.90       55.07     62.60 o
  10  10   7       45.13        1.58     61.01 o
  11  10   7      401.96      310.62     85.58 o
  12  10   7       57.40       65.37     72.90 o
   9  11   7      367.51      286.85     81.22 o
  10  11   7       30.97       54.28     60.62 o
  11  11   7      307.96      343.90     88.75 o
  12  11   7       32.92       34.87     66.96 o
   9  12   7      225.99      294.37     82.41 o
  10  12   7        8.52        7.92     62.60 o
  11  12   7      144.77      184.23     74.48 o
  10  13   7       94.60       76.07     68.15 o
 
